# Supplementary material for: Finished Genome of the Fungal Wheat Pathogen Mycosphaerella graminicola Reveals Dispensome Structure, Chromosome Plasticity, and Stealth Pathogenesis
Source: PLoS Genet. 2011 Jun 9;7(6):e1002070. doi: 10.1371/journal.pgen.1002070 (PMC3111534; doi:10.1371/journal.pgen.1002070)
Supplement: Dataset S1 — The method and calculations for using mesosynteny to predict scaffold joins from version 1 to version 2 of the Mycosphaerella graminicola genomic sequence. (XLS) [file pgen.1002070.s001.xls]

## Sheet: Scaffold_join_predictions
P. nodorum scaffold	M. graminicola v1 scaffolds predicted to be joined
1	1 5 13 31 97
2	1 2 12
3	2 3 97
4	3 4 22
5	10 90 126 137
6	1 5 7 17
7	9
8	1 12
9	1 3 5 33
10	1 8
11	1 5 7
12	2 3
13	1 8
14	6
15	1 3 4
16	1 2
17	1 2 97
18	6 31 243
19	1 5
20	1 5 97
21	11 97
22	1 5
23	5 7 17 41
24	3 1
25	5
26	2 12
27	5 7 17
28	3
29	8
30	1 5 97
31	3
32	11
33	1 5
34	3 4
35	1 8
36	1
37	6
38	6
39	1
40	11
41	4 97
42	2 12
43	1 2 4
47	3
48	6
49	8
50	1
66	10 14 80 84 93 94 98 105 115 121 126 130 134 140 159 171 244 325 344 347 378
89	10 14 84 94 98 105 115 121 130 134 140 171 325 344 347 378
97	14 90 126 137

## Sheet: Pnod_vs_Mgra_v1
METHOD:
overlapping promer matches between Mgra v1 scaffolds and Pnod scaffolds were combined into single regions
the sum of regions of Pnod corresponding to Mgra were recalculated as a percentage of total length of seq Pnod (%coverage)
%coverage was tested by cumulative binomial function using probability of success = 1/(21*19), number of trials = 100, binom test stat >= 0.99
1/(21*19) was derived from 21 chromosomes of Mgra and PFGE estimated 19 chromosomes of Pnod (this is the chance of two mesosyntenic chromosomes being of common descent)
process repeated for Pnod vs Mgra sequences - if both sequences were > 1000bp in length and either binomial test (Mgra vs Pnod OR Pnod vs Mgra) > 0.99 the sequence pair was predicted to be mesosyntenic
P. nodorum scaffold	M. graminicola v1 scaffold	Length of conserved sequences on Pnod scaffold	Length of conserved sequences on Mgra scaffold	Length of Pnod scaffold	Length of Mgra scaffold	%conserved Pnod scaffold	%conserved Mgra scaffold	Probability of Pnod scaffold mesosyntenic to Mgra scaffold	Probability of Mgra scaffold mesosyntenic to Pnod scaffold	Mesosyntenic = 1
1	1	138905	139531	2531949	6366190	5.48609	2.19175	1	0.997877	1
1	2	7732	7993	2531949	3993948	0.305377	0.200128	0.778068	0.778068	0
1	3	15844	16002	2531949	3504368	0.625763	0.45663	0.778068	0.778068	0
1	4	9461	9545	2531949	3264939	0.373665	0.292348	0.778068	0.778068	0
1	5	63004	62676	2531949	3269395	2.48836	1.91705	0.997877	0.973563	1
1	6	1234	1246	2531949	2440161	0.0487372	0.0510622	0.778068	0.778068	0
1	7	40225	40134	2531949	2243408	1.5887	1.78897	0.973563	0.973563	0
1	8	4135	4106	2531949	2132921	0.163313	0.192506	0.778068	0.778068	0
1	9	3351	3364	2531949	2100699	0.132349	0.160137	0.778068	0.778068	0
1	10	1384	1512	2531949	1695241	0.0546614	0.0891909	0.778068	0.778068	0
1	11	4151	4011	2531949	1611412	0.163945	0.248912	0.778068	0.778068	0
1	12	2596	2545	2531949	1725873	0.10253	0.147462	0.778068	0.778068	0
1	13	86296	86257	2531949	1213638	3.40828	7.10731	0.999872	1	1
1	14	2225	2214	2531949	1157233	0.087877	0.191318	0.778068	0.778068	0
1	15	3195	3156	2531949	728265	0.126187	0.433359	0.778068	0.778068	0
1	17	1728	1730	2531949	745766	0.0682478	0.231976	0.778068	0.778068	0
1	20	136	229	2531949	478507	0.00537136	0.0478572	0.778068	0.778068	0
1	31	245	248	2531949	10775	0.00967634	2.30162	0.778068	0.997877	1
1	97	113	247	2531949	2376	0.00446297	10.3956	0.778068	1	1
2	1	47374	47562	1644489	6366190	2.88077	0.747103	0.997877	0.778068	1
2	2	109765	109521	1644489	3993948	6.67472	2.74217	1	0.997877	1
2	3	4277	4558	1644489	3504368	0.260081	0.130066	0.778068	0.778068	0
2	4	1112	1127	1644489	3264939	0.0676198	0.0345183	0.778068	0.778068	0
2	5	5195	5417	1644489	3269395	0.315904	0.165688	0.778068	0.778068	0
2	6	386	389	1644489	2440161	0.0234723	0.0159416	0.778068	0.778068	0
2	7	5087	5197	1644489	2243408	0.309336	0.231656	0.778068	0.778068	0
2	8	2260	2227	1644489	2132921	0.137429	0.104411	0.778068	0.778068	0
2	9	2088	2060	1644489	2100699	0.12697	0.0980626	0.778068	0.778068	0
2	10	3393	3978	1644489	1695241	0.206325	0.234657	0.778068	0.778068	0
2	11	1037	1035	1644489	1611412	0.0630591	0.0642294	0.778068	0.778068	0
2	12	54423	53960	1644489	1725873	3.30942	3.12653	0.999872	0.999872	1
2	14	485	485	1644489	1157233	0.0294924	0.0419103	0.778068	0.778068	0
2	15	606	633	1644489	728265	0.0368504	0.0869189	0.778068	0.778068	0
2	16	275	284	1644489	713466	0.0167225	0.0398057	0.778068	0.778068	0
2	19	224	224	1644489	546603	0.0136213	0.0409804	0.778068	0.778068	0
3	1	1804	1774	1614665	6366190	0.111726	0.027866	0.778068	0.778068	0
3	2	151114	153185	1614665	3993948	9.35885	3.83543	1	0.999872	1
3	3	51384	51644	1614665	3504368	3.18233	1.4737	0.999872	0.973563	1
3	4	1801	2035	1614665	3264939	0.11154	0.0623289	0.778068	0.778068	0
3	5	9442	9539	1614665	3269395	0.584765	0.291767	0.778068	0.778068	0
3	6	2948	3135	1614665	2440161	0.182577	0.128475	0.778068	0.778068	0
3	7	2398	2343	1614665	2243408	0.148514	0.104439	0.778068	0.778068	0
3	8	2506	2620	1614665	2132921	0.155202	0.122836	0.778068	0.778068	0
3	10	1239	1293	1614665	1695241	0.0767342	0.0762723	0.778068	0.778068	0
3	11	1468	1899	1614665	1611412	0.0909167	0.117847	0.778068	0.778068	0
3	12	23012	23177	1614665	1725873	1.42519	1.34291	0.973563	0.973563	0
3	13	2437	2464	1614665	1213638	0.150929	0.203026	0.778068	0.778068	0
3	15	230	230	1614665	728265	0.0142444	0.0315819	0.778068	0.778068	0
3	20	62	62	1614665	478507	0.00383981	0.012957	0.778068	0.778068	0
3	97	77	77	1614665	2376	0.00476879	3.24074	0.778068	0.999872	1
4	1	7960	7952	1598912	6366190	0.497839	0.12491	0.778068	0.778068	0
4	2	2930	3913	1598912	3993948	0.18325	0.0979732	0.778068	0.778068	0
4	3	40130	40207	1598912	3504368	2.50983	1.14734	0.997877	0.973563	1
4	4	227703	226558	1598912	3264939	14.2411	6.93912	1	1	1
4	5	2492	2674	1598912	3269395	0.155856	0.0817888	0.778068	0.778068	0
4	6	7594	7746	1598912	2440161	0.474948	0.317438	0.778068	0.778068	0
4	7	2965	2920	1598912	2243408	0.185439	0.130159	0.778068	0.778068	0
4	8	1499	1520	1598912	2132921	0.0937513	0.0712638	0.778068	0.778068	0
4	9	3387	3673	1598912	2100699	0.211832	0.174847	0.778068	0.778068	0
4	10	4411	4244	1598912	1695241	0.275875	0.250348	0.778068	0.778068	0
4	11	1929	2022	1598912	1611412	0.120645	0.12548	0.778068	0.778068	0
4	12	1051	961	1598912	1725873	0.0657322	0.055682	0.778068	0.778068	0
4	13	2793	2135	1598912	1213638	0.174681	0.175917	0.778068	0.778068	0
4	22	2040	2021	1598912	99311	0.127587	2.03502	0.778068	0.997877	1
5	1	8208	7916	1595170	6366190	0.514553	0.124344	0.778068	0.778068	0
5	2	9285	9292	1595170	3993948	0.58207	0.232652	0.778068	0.778068	0
5	3	2327	2396	1595170	3504368	0.145878	0.0683718	0.778068	0.778068	0
5	4	4701	4614	1595170	3264939	0.294702	0.14132	0.778068	0.778068	0
5	5	2466	2520	1595170	3269395	0.154592	0.0770785	0.778068	0.778068	0
5	6	3180	2492	1595170	2440161	0.199352	0.102124	0.778068	0.778068	0
5	7	2223	2226	1595170	2243408	0.139358	0.099224	0.778068	0.778068	0
5	8	851	848	1595170	2132921	0.0533485	0.0397577	0.778068	0.778068	0
5	10	210043	208319	1595170	1695241	13.1674	12.2885	1	1	1
5	11	4859	5112	1595170	1611412	0.304607	0.317237	0.778068	0.778068	0
5	12	4929	4905	1595170	1725873	0.308995	0.284204	0.778068	0.778068	0
5	13	2235	2218	1595170	1213638	0.14011	0.182756	0.778068	0.778068	0
5	14	1773	1707	1595170	1157233	0.111148	0.147507	0.778068	0.778068	0
5	17	3115	3237	1595170	745766	0.195277	0.43405	0.778068	0.778068	0
5	20	120	103	1595170	478507	0.00752271	0.0215253	0.778068	0.778068	0
5	90	245	254	1595170	9651	0.0153589	2.63185	0.778068	0.997877	1
5	91	179	179	1595170	9804	0.0112214	1.82579	0.778068	0.973563	0
5	126	245	254	1595170	1744	0.0153589	14.5642	0.778068	1	1
5	137	245	508	1595170	9113	0.0153589	5.57445	0.778068	1	1
6	1	67755	67928	1480485	6366190	4.57654	1.06701	0.999994	0.973563	1
6	2	4055	4154	1480485	3993948	0.273897	0.104007	0.778068	0.778068	0
6	3	4101	4113	1480485	3504368	0.277004	0.117368	0.778068	0.778068	0
6	4	4474	4515	1480485	3264939	0.302198	0.138287	0.778068	0.778068	0
6	5	49730	49136	1480485	3269395	3.35903	1.50291	0.999872	0.973563	1
6	6	1449	1447	1480485	2440161	0.0978733	0.0592994	0.778068	0.778068	0
6	7	106563	107365	1480485	2243408	7.19784	4.7858	1	0.999994	1
6	8	2080	2097	1480485	2132921	0.140495	0.0983159	0.778068	0.778068	0
6	12	3033	3142	1480485	1725873	0.204865	0.182053	0.778068	0.778068	0
6	13	1425	1497	1480485	1213638	0.0962522	0.123348	0.778068	0.778068	0
6	17	28088	26308	1480485	745766	1.89722	3.52765	0.973563	0.999872	1
6	18	108	108	1480485	577175	0.00729491	0.0187118	0.778068	0.778068	0
6	19	406	400	1480485	546603	0.0274234	0.0731793	0.778068	0.778068	0
6	21	182	140	1480485	453651	0.0122933	0.0308607	0.778068	0.778068	0
7	1	6039	6367	1445540	6366190	0.417768	0.100013	0.778068	0.778068	0
7	2	2578	2578	1445540	3993948	0.178342	0.0645477	0.778068	0.778068	0
7	3	890	851	1445540	3504368	0.0615687	0.024284	0.778068	0.778068	0
7	5	3859	3849	1445540	3269395	0.266959	0.117728	0.778068	0.778068	0
7	6	2014	2103	1445540	2440161	0.139325	0.0861828	0.778068	0.778068	0
7	7	74	74	1445540	2243408	0.00511919	0.00329855	0.778068	0.778068	0
7	8	1585	1633	1445540	2132921	0.109648	0.0765617	0.778068	0.778068	0
7	9	158134	156931	1445540	2100699	10.9394	7.47042	1	1	1
7	10	1981	2002	1445540	1695241	0.137042	0.118095	0.778068	0.778068	0
7	11	4367	4411	1445540	1611412	0.302102	0.273735	0.778068	0.778068	0
7	12	635	644	1445540	1725873	0.0439282	0.0373144	0.778068	0.778068	0
7	13	896	896	1445540	1213638	0.0619838	0.0738276	0.778068	0.778068	0
7	14	1501	1597	1445540	1157233	0.103837	0.138002	0.778068	0.778068	0
7	17	1058	1139	1445540	745766	0.0731906	0.152729	0.778068	0.778068	0
8	1	56569	58035	1399599	6366190	4.0418	0.911613	0.999994	0.778068	1
8	2	22648	22760	1399599	3993948	1.61818	0.569862	0.973563	0.778068	0
8	3	2213	2285	1399599	3504368	0.158117	0.0652043	0.778068	0.778068	0
8	4	1806	1775	1399599	3264939	0.129037	0.0543655	0.778068	0.778068	0
8	5	7895	7599	1399599	3269395	0.56409	0.232428	0.778068	0.778068	0
8	6	2150	2172	1399599	2440161	0.153615	0.0890105	0.778068	0.778068	0
8	7	1001	992	1399599	2243408	0.0715205	0.0442184	0.778068	0.778068	0
8	8	4634	4695	1399599	2132921	0.331095	0.220121	0.778068	0.778068	0
8	9	347	347	1399599	2100699	0.0247928	0.0165183	0.778068	0.778068	0
8	10	2627	2658	1399599	1695241	0.187697	0.156792	0.778068	0.778068	0
8	11	773	770	1399599	1611412	0.0552301	0.0477842	0.778068	0.778068	0
8	12	99183	98841	1399599	1725873	7.08653	5.72701	1	1	1
8	14	436	409	1399599	1157233	0.0311518	0.0353429	0.778068	0.778068	0
8	17	2233	2219	1399599	745766	0.159546	0.297546	0.778068	0.778068	0
8	22	1085	1073	1399599	99311	0.0775222	1.08044	0.778068	0.973563	0
9	1	83299	82723	1333432	6366190	6.24696	1.29941	1	0.973563	1
9	2	604	621	1333432	3993948	0.0452966	0.0155485	0.778068	0.778068	0
9	3	57963	60439	1333432	3504368	4.3469	1.72468	0.999994	0.973563	1
9	4	535	337	1333432	3264939	0.040122	0.0103218	0.778068	0.778068	0
9	5	37361	36659	1333432	3269395	2.80187	1.12128	0.997877	0.973563	1
9	6	911	917	1333432	2440161	0.0683199	0.0375795	0.778068	0.778068	0
9	7	4955	4985	1333432	2243408	0.371598	0.222207	0.778068	0.778068	0
9	8	1612	1567	1333432	2132921	0.120891	0.0734673	0.778068	0.778068	0
9	9	4179	4218	1333432	2100699	0.313402	0.20079	0.778068	0.778068	0
9	10	3393	3391	1333432	1695241	0.254456	0.200031	0.778068	0.778068	0
9	11	2794	2824	1333432	1611412	0.209534	0.17525	0.778068	0.778068	0
9	12	1446	1479	1333432	1725873	0.108442	0.0856958	0.778068	0.778068	0
9	13	1115	1097	1333432	1213638	0.0836188	0.0903894	0.778068	0.778068	0
9	14	841	865	1333432	1157233	0.0630703	0.0747473	0.778068	0.778068	0
9	17	155	161	1333432	745766	0.0116241	0.0215885	0.778068	0.778068	0
9	18	349	364	1333432	577175	0.0261731	0.0630658	0.778068	0.778068	0
9	33	1688	1757	1333432	10211	0.126591	17.2069	0.778068	1	1
10	1	158121	157663	1319089	6366190	11.9871	2.47657	1	0.997877	1
10	2	3469	3415	1319089	3993948	0.262985	0.0855044	0.778068	0.778068	0
10	3	1246	1279	1319089	3504368	0.0944591	0.0364973	0.778068	0.778068	0
10	5	3016	2983	1319089	3269395	0.228643	0.0912401	0.778068	0.778068	0
10	6	2594	2559	1319089	2440161	0.196651	0.10487	0.778068	0.778068	0
10	7	1247	1253	1319089	2243408	0.0945349	0.0558525	0.778068	0.778068	0
10	8	76350	76852	1319089	2132921	5.78809	3.60313	1	0.999872	1
10	9	1870	1864	1319089	2100699	0.141765	0.0887324	0.778068	0.778068	0
10	10	3478	3475	1319089	1695241	0.263667	0.204986	0.778068	0.778068	0
10	11	272	272	1319089	1611412	0.0206203	0.0168796	0.778068	0.778068	0
10	15	1622	1637	1319089	728265	0.122964	0.224781	0.778068	0.778068	0
11	1	97406	96608	1275933	6366190	7.6341	1.51752	1	0.973563	1
11	2	1662	1611	1275933	3993948	0.130258	0.040336	0.778068	0.778068	0
11	3	1271	1316	1275933	3504368	0.0996134	0.0375531	0.778068	0.778068	0
11	4	425	401	1275933	3264939	0.033309	0.012282	0.778068	0.778068	0
11	5	47006	47179	1275933	3269395	3.68405	1.44305	0.999872	0.973563	1
11	6	203	200	1275933	2440161	0.0159099	0.00819618	0.778068	0.778068	0
11	7	46586	46356	1275933	2243408	3.65113	2.06632	0.999872	0.997877	1
11	8	974	920	1275933	2132921	0.0763363	0.0431333	0.778068	0.778068	0
11	9	1298	1681	1275933	2100699	0.101729	0.080021	0.778068	0.778068	0
11	10	2550	2649	1275933	1695241	0.199854	0.156261	0.778068	0.778068	0
11	11	4519	4534	1275933	1611412	0.354172	0.281368	0.778068	0.778068	0
11	13	1071	1120	1275933	1213638	0.0839386	0.0922845	0.778068	0.778068	0
11	14	1048	940	1275933	1157233	0.082136	0.0812282	0.778068	0.778068	0
12	1	1647	1620	1271674	6366190	0.129514	0.0254469	0.778068	0.778068	0
12	2	105258	105261	1271674	3993948	8.27712	2.63551	1	0.997877	1
12	3	96951	97087	1271674	3504368	7.62389	2.77046	1	0.997877	1
12	5	698	611	1271674	3269395	0.0548883	0.0186885	0.778068	0.778068	0
12	8	3677	3809	1271674	2132921	0.289146	0.178581	0.778068	0.778068	0
12	9	1574	1559	1271674	2100699	0.123774	0.0742134	0.778068	0.778068	0
12	10	1357	1363	1271674	1695241	0.10671	0.0804015	0.778068	0.778068	0
12	12	3147	3171	1271674	1725873	0.247469	0.183733	0.778068	0.778068	0
12	13	1582	1558	1271674	1213638	0.124403	0.128374	0.778068	0.778068	0
12	14	869	905	1271674	1157233	0.0683351	0.0782038	0.778068	0.778068	0
13	1	33944	33939	1045363	6366190	3.2471	0.533113	0.999872	0.778068	1
13	2	2921	2986	1045363	3993948	0.279424	0.0747631	0.778068	0.778068	0
13	3	3613	3717	1045363	3504368	0.345622	0.106068	0.778068	0.778068	0
13	4	2608	2644	1045363	3264939	0.249483	0.0809816	0.778068	0.778068	0
13	5	3765	3816	1045363	3269395	0.360162	0.116719	0.778068	0.778068	0
13	7	2425	2464	1045363	2243408	0.231977	0.109833	0.778068	0.778068	0
13	8	125056	124525	1045363	2132921	11.9629	5.83824	1	1	1
13	10	3022	2978	1045363	1695241	0.289086	0.175668	0.778068	0.778068	0
13	11	782	794	1045363	1611412	0.0748066	0.0492736	0.778068	0.778068	0
13	12	2981	2912	1045363	1725873	0.285164	0.168726	0.778068	0.778068	0
13	13	1914	1884	1045363	1213638	0.183094	0.155236	0.778068	0.778068	0
13	14	862	830	1045363	1157233	0.0824594	0.0717228	0.778068	0.778068	0
13	17	1769	1793	1045363	745766	0.169224	0.240424	0.778068	0.778068	0
14	1	1765	1873	1021686	6366190	0.172754	0.0294211	0.778068	0.778068	0
14	2	2169	2157	1021686	3993948	0.212296	0.0540067	0.778068	0.778068	0
14	3	4236	4257	1021686	3504368	0.414609	0.121477	0.778068	0.778068	0
14	4	556	550	1021686	3264939	0.0544199	0.0168456	0.778068	0.778068	0
14	5	3249	3332	1021686	3269395	0.318004	0.101915	0.778068	0.778068	0
14	6	150707	151126	1021686	2440161	14.7508	6.19328	1	1	1
14	7	2055	1902	1021686	2243408	0.201138	0.0847817	0.778068	0.778068	0
14	8	2140	2193	1021686	2132921	0.209458	0.102817	0.778068	0.778068	0
14	9	1343	1373	1021686	2100699	0.131449	0.0653592	0.778068	0.778068	0
14	10	541	622	1021686	1695241	0.0529517	0.0366909	0.778068	0.778068	0
14	11	218	308	1021686	1611412	0.0213373	0.0191137	0.778068	0.778068	0
14	12	1297	1282	1021686	1725873	0.126947	0.0742812	0.778068	0.778068	0
14	13	2794	2723	1021686	1213638	0.27347	0.224367	0.778068	0.778068	0
14	14	206	122	1021686	1157233	0.0201628	0.0105424	0.778068	0.778068	0
14	17	1061	1091	1021686	745766	0.103848	0.146293	0.778068	0.778068	0
15	1	22961	22812	1005965	6366190	2.28248	0.35833	0.997877	0.778068	1
15	2	3919	4043	1005965	3993948	0.389576	0.101228	0.778068	0.778068	0
15	3	48418	47945	1005965	3504368	4.81309	1.36815	0.999994	0.973563	1
15	4	60015	60619	1005965	3264939	5.96591	1.85667	1	0.973563	1
15	5	1961	1902	1005965	3269395	0.194937	0.0581759	0.778068	0.778068	0
15	6	4754	4660	1005965	2440161	0.472581	0.190971	0.778068	0.778068	0
15	7	2769	2685	1005965	2243408	0.275258	0.119684	0.778068	0.778068	0
15	9	968	1043	1005965	2100699	0.096226	0.0496501	0.778068	0.778068	0
15	10	2605	2668	1005965	1695241	0.258955	0.157382	0.778068	0.778068	0
15	11	2411	2405	1005965	1611412	0.23967	0.149248	0.778068	0.778068	0
15	12	1198	1126	1005965	1725873	0.11909	0.0652423	0.778068	0.778068	0
15	13	1293	1248	1005965	1213638	0.128533	0.102831	0.778068	0.778068	0
15	17	3339	3220	1005965	745766	0.33192	0.431771	0.778068	0.778068	0
15	21	212	209	1005965	453651	0.0210743	0.0460707	0.778068	0.778068	0
16	1	19785	20441	976000	6366190	2.02715	0.321087	0.997877	0.778068	1
16	2	58102	57917	976000	3993948	5.95307	1.45012	1	0.973563	1
16	3	9824	9856	976000	3504368	1.00656	0.281249	0.973563	0.778068	0
16	4	128	357	976000	3264939	0.0131148	0.0109344	0.778068	0.778068	0
16	5	1226	1175	976000	3269395	0.125615	0.0359394	0.778068	0.778068	0
16	7	134	131	976000	2243408	0.0137295	0.00583933	0.778068	0.778068	0
16	8	1936	2175	976000	2132921	0.198361	0.101973	0.778068	0.778068	0
16	9	379	498	976000	2100699	0.038832	0.0237064	0.778068	0.778068	0
16	11	125	125	976000	1611412	0.0128074	0.00775717	0.778068	0.778068	0
16	12	16336	16337	976000	1725873	1.67377	0.946593	0.973563	0.778068	0
16	13	1498	1583	976000	1213638	0.153484	0.130434	0.778068	0.778068	0
16	16	107	107	976000	713466	0.0109631	0.0149972	0.778068	0.778068	0
16	17	125	131	976000	745766	0.0128074	0.0175658	0.778068	0.778068	0
16	18	119	119	976000	577175	0.0121926	0.0206177	0.778068	0.778068	0
16	19	110	110	976000	546603	0.0112705	0.0201243	0.778068	0.778068	0
16	21	143	143	976000	453651	0.0146516	0.031522	0.778068	0.778068	0
16	22	122	122	976000	99311	0.0125	0.122846	0.778068	0.778068	0
16	25	110	110	976000	20538	0.0112705	0.535593	0.778068	0.778068	0
17	1	68287	68261	970256	6366190	7.03804	1.07224	1	0.973563	1
17	2	50410	50748	970256	3993948	5.19554	1.27062	1	0.973563	1
17	3	3681	3911	970256	3504368	0.379384	0.111604	0.778068	0.778068	0
17	4	1370	1381	970256	3264939	0.1412	0.0422979	0.778068	0.778068	0
17	5	1460	1463	970256	3269395	0.150476	0.0447483	0.778068	0.778068	0
17	6	1019	1061	970256	2440161	0.105024	0.0434807	0.778068	0.778068	0
17	8	1289	1292	970256	2132921	0.132852	0.0605742	0.778068	0.778068	0
17	9	974	971	970256	2100699	0.100386	0.0462227	0.778068	0.778068	0
17	10	1935	2028	970256	1695241	0.199432	0.119629	0.778068	0.778068	0
17	12	7169	7042	970256	1725873	0.738877	0.408025	0.778068	0.778068	0
17	13	443	449	970256	1213638	0.0456581	0.0369962	0.778068	0.778068	0
17	15	77	77	970256	728265	0.00793605	0.0105731	0.778068	0.778068	0
17	17	589	589	970256	745766	0.0607056	0.0789792	0.778068	0.778068	0
17	20	143	134	970256	478507	0.0147384	0.0280038	0.778068	0.778068	0
17	97	92	92	970256	2376	0.00948203	3.87205	0.778068	0.999872	1
18	1	2951	2897	891369	6366190	0.331064	0.045506	0.778068	0.778068	0
18	3	4676	4796	891369	3504368	0.524586	0.136858	0.778068	0.778068	0
18	4	194	185	891369	3264939	0.0217643	0.00566626	0.778068	0.778068	0
18	5	1585	1740	891369	3269395	0.177816	0.0532209	0.778068	0.778068	0
18	6	115939	114926	891369	2440161	13.0068	4.70977	1	0.999994	1
18	7	200	230	891369	2243408	0.0224374	0.0102523	0.778068	0.778068	0
18	8	742	804	891369	2132921	0.0832427	0.0376948	0.778068	0.778068	0
18	9	2463	2472	891369	2100699	0.276317	0.117675	0.778068	0.778068	0
18	10	2425	2146	891369	1695241	0.272053	0.12659	0.778068	0.778068	0
18	11	2414	2411	891369	1611412	0.270819	0.14962	0.778068	0.778068	0
18	12	4021	3919	891369	1725873	0.451104	0.227073	0.778068	0.778068	0
18	13	2251	2236	891369	1213638	0.252533	0.184239	0.778068	0.778068	0
18	31	356	362	891369	10775	0.0399386	3.35963	0.778068	0.999872	1
18	243	775	801	891369	1218	0.0869449	65.7635	0.778068	1	1
19	1	57969	58524	830519	6366190	6.97985	0.919294	1	0.778068	1
19	2	3988	3893	830519	3993948	0.480182	0.0974725	0.778068	0.778068	0
19	3	3053	3051	830519	3504368	0.367601	0.0870628	0.778068	0.778068	0
19	4	1505	1553	830519	3264939	0.181212	0.047566	0.778068	0.778068	0
19	5	47683	47406	830519	3269395	5.74135	1.44999	1	0.973563	1
19	7	2122	2128	830519	2243408	0.255503	0.0948557	0.778068	0.778068	0
19	11	449	446	830519	1611412	0.0540626	0.0276776	0.778068	0.778068	0
19	12	2381	2207	830519	1725873	0.286688	0.127877	0.778068	0.778068	0
19	15	920	949	830519	728265	0.110774	0.13031	0.778068	0.778068	0
19	17	461	461	830519	745766	0.0555075	0.0618156	0.778068	0.778068	0
20	1	39920	39985	748259	6366190	5.33505	0.628084	1	0.778068	1
20	2	1092	1286	748259	3993948	0.145939	0.0321987	0.778068	0.778068	0
20	3	590	590	748259	3504368	0.0788497	0.0168361	0.778068	0.778068	0
20	5	19928	19888	748259	3269395	2.66325	0.608308	0.997877	0.778068	1
20	6	3712	3853	748259	2440161	0.496085	0.157899	0.778068	0.778068	0
20	7	14469	14370	748259	2243408	1.93369	0.640543	0.973563	0.778068	0
20	8	6212	6215	748259	2132921	0.830194	0.291384	0.778068	0.778068	0
20	9	191	191	748259	2100699	0.0255259	0.00909221	0.778068	0.778068	0
20	10	793	918	748259	1695241	0.105979	0.0541516	0.778068	0.778068	0
20	11	1011	1025	748259	1611412	0.135114	0.0636088	0.778068	0.778068	0
20	12	1853	1790	748259	1725873	0.247642	0.103716	0.778068	0.778068	0
20	13	1088	1058	748259	1213638	0.145404	0.0871759	0.778068	0.778068	0
20	17	1124	1079	748259	745766	0.150215	0.144683	0.778068	0.778068	0
20	20	74	74	748259	478507	0.00988962	0.0154648	0.778068	0.778068	0
20	97	224	230	748259	2376	0.0299362	9.68013	0.778068	1	1
21	1	2587	2653	716313	6366190	0.361155	0.0416733	0.778068	0.778068	0
21	2	3473	3410	716313	3993948	0.484844	0.0853792	0.778068	0.778068	0
21	3	2748	2832	716313	3504368	0.383631	0.0808134	0.778068	0.778068	0
21	4	1704	1779	716313	3264939	0.237885	0.054488	0.778068	0.778068	0
21	5	773	770	716313	3269395	0.107914	0.0235518	0.778068	0.778068	0
21	7	980	968	716313	2243408	0.136812	0.0431486	0.778068	0.778068	0
21	8	347	383	716313	2132921	0.0484425	0.0179566	0.778068	0.778068	0
21	10	313	295	716313	1695241	0.043696	0.0174017	0.778068	0.778068	0
21	11	125313	124185	716313	1611412	17.4942	7.7066	1	1	1
21	12	1396	1395	716313	1725873	0.194887	0.0808287	0.778068	0.778068	0
21	13	1318	1323	716313	1213638	0.183998	0.109011	0.778068	0.778068	0
21	97	182	182	716313	2376	0.0254079	7.65993	0.778068	1	1
22	1	20036	19965	578534	6366190	3.46324	0.31361	0.999872	0.778068	1
22	2	2809	2774	578534	3993948	0.485538	0.0694551	0.778068	0.778068	0
22	3	158	164	578534	3504368	0.0273104	0.00467987	0.778068	0.778068	0
22	4	3967	4006	578534	3264939	0.685699	0.122698	0.778068	0.778068	0
22	5	25910	26188	578534	3269395	4.47856	0.801004	0.999994	0.778068	1
22	7	7328	7631	578534	2243408	1.26665	0.340152	0.973563	0.778068	0
22	8	1905	1882	578534	2132921	0.329281	0.0882358	0.778068	0.778068	0
22	12	1595	1660	578534	1725873	0.275697	0.0961832	0.778068	0.778068	0
23	1	1766	1787	571407	6366190	0.309062	0.0280702	0.778068	0.778068	0
23	3	2206	2299	571407	3504368	0.386065	0.0656038	0.778068	0.778068	0
23	5	19859	19952	571407	3269395	3.47546	0.610266	0.999872	0.778068	1
23	7	32731	33108	571407	2243408	5.72814	1.47579	1	0.973563	1
23	10	2795	2777	571407	1695241	0.489143	0.163812	0.778068	0.778068	0
23	11	4064	4099	571407	1611412	0.711227	0.254373	0.778068	0.778068	0
23	12	3082	3064	571407	1725873	0.53937	0.177533	0.778068	0.778068	0
23	13	1819	1841	571407	1213638	0.318337	0.151693	0.778068	0.778068	0
23	15	233	233	571407	728265	0.0407765	0.0319938	0.778068	0.778068	0
23	17	15175	15123	571407	745766	2.65573	2.02785	0.997877	0.997877	1
23	41	1016	1019	571407	9069	0.177807	11.2361	0.778068	1	1
24	2	449	496	552433	3993948	0.0812768	0.0124188	0.778068	0.778068	0
24	3	51488	51210	552433	3504368	9.32023	1.46132	1	0.973563	1
24	4	1252	1369	552433	3264939	0.226634	0.0419303	0.778068	0.778068	0
24	7	2055	2127	552433	2243408	0.371991	0.0948111	0.778068	0.778068	0
24	8	725	740	552433	2132921	0.131238	0.0346942	0.778068	0.778068	0
24	9	284	284	552433	2100699	0.0514089	0.0135193	0.778068	0.778068	0
24	11	590	626	552433	1611412	0.1068	0.0388479	0.778068	0.778068	0
24	12	1053	977	552433	1725873	0.190611	0.056609	0.778068	0.778068	0
24	13	1444	1450	552433	1213638	0.261389	0.119475	0.778068	0.778068	0
25	1	13501	13806	494812	6366190	2.72851	0.216864	0.997877	0.778068	1
25	2	5340	5687	494812	3993948	1.0792	0.14239	0.973563	0.778068	0
25	3	4118	4124	494812	3504368	0.832235	0.117682	0.778068	0.778068	0
25	4	83	166	494812	3264939	0.016774	0.00508432	0.778068	0.778068	0
25	5	30683	30211	494812	3269395	6.20094	0.924055	1	0.778068	1
25	6	938	953	494812	2440161	0.189567	0.0390548	0.778068	0.778068	0
25	8	832	799	494812	2132921	0.168145	0.0374604	0.778068	0.778068	0
25	9	479	503	494812	2100699	0.0968044	0.0239444	0.778068	0.778068	0
25	10	835	838	494812	1695241	0.168751	0.0494325	0.778068	0.778068	0
25	12	236	215	494812	1725873	0.0476949	0.0124575	0.778068	0.778068	0
25	14	827	893	494812	1157233	0.167134	0.0771668	0.778068	0.778068	0
25	15	317	314	494812	728265	0.0640647	0.0431162	0.778068	0.778068	0
26	1	1133	1097	483355	6366190	0.234403	0.0172317	0.778068	0.778068	0
26	2	19120	19054	483355	3993948	3.95568	0.477072	0.999872	0.778068	1
26	3	1031	1031	483355	3504368	0.213301	0.0294204	0.778068	0.778068	0
26	5	1262	1217	483355	3269395	0.261092	0.037224	0.778068	0.778068	0
26	8	1198	1198	483355	2132921	0.247851	0.0561671	0.778068	0.778068	0
26	10	455	461	483355	1695241	0.0941337	0.0271938	0.778068	0.778068	0
26	11	368	356	483355	1611412	0.0761345	0.0220924	0.778068	0.778068	0
26	12	35658	35517	483355	1725873	7.37719	2.05792	1	0.997877	1
26	22	1876	1834	483355	99311	0.388121	1.84672	0.778068	0.973563	0
27	1	1918	1906	476925	6366190	0.40216	0.0299394	0.778068	0.778068	0
27	3	2129	2228	476925	3504368	0.446401	0.0635778	0.778068	0.778068	0
27	4	6099	4571	476925	3264939	1.27882	0.140003	0.973563	0.778068	0
27	5	10728	10771	476925	3269395	2.24941	0.329449	0.997877	0.778068	1
27	7	35640	35463	476925	2243408	7.47287	1.58076	1	0.973563	1
27	9	595	631	476925	2100699	0.124758	0.0300376	0.778068	0.778068	0
27	13	1191	1170	476925	1213638	0.249725	0.0964044	0.778068	0.778068	0
27	14	443	470	476925	1157233	0.0928867	0.0406141	0.778068	0.778068	0
27	17	18390	18416	476925	745766	3.85595	2.46941	0.999872	0.997877	1
27	20	125	125	476925	478507	0.0262096	0.0261229	0.778068	0.778068	0
28	1	3814	3906	471284	6366190	0.809278	0.0613554	0.778068	0.778068	0
28	2	749	716	471284	3993948	0.158928	0.0179271	0.778068	0.778068	0
28	3	71997	71321	471284	3504368	15.2768	2.0352	1	0.997877	1
28	5	1127	1097	471284	3269395	0.239134	0.0335536	0.778068	0.778068	0
28	6	2454	2396	471284	2440161	0.520705	0.0981902	0.778068	0.778068	0
28	10	1298	1337	471284	1695241	0.275418	0.0788678	0.778068	0.778068	0
29	1	1959	2085	441516	6366190	0.443699	0.0327511	0.778068	0.778068	0
29	3	925	940	441516	3504368	0.209505	0.0268237	0.778068	0.778068	0
29	6	1709	1706	441516	2440161	0.387075	0.0699134	0.778068	0.778068	0
29	7	1550	1583	441516	2243408	0.351063	0.0705623	0.778068	0.778068	0
29	8	62826	62537	441516	2132921	14.2296	2.93199	1	0.997877	1
29	9	239	239	441516	2100699	0.0541317	0.0113772	0.778068	0.778068	0
29	13	851	827	441516	1213638	0.192745	0.0681422	0.778068	0.778068	0
30	1	20486	20545	429568	6366190	4.76898	0.32272	0.999994	0.778068	1
30	2	202	413	429568	3993948	0.047024	0.0103406	0.778068	0.778068	0
30	3	2548	2642	429568	3504368	0.593154	0.0753916	0.778068	0.778068	0
30	4	910	1193	429568	3264939	0.211841	0.0365397	0.778068	0.778068	0
30	5	18892	19330	429568	3269395	4.39791	0.591241	0.999994	0.778068	1
30	7	3606	3515	429568	2243408	0.839448	0.156681	0.778068	0.778068	0
30	8	799	820	429568	2132921	0.186001	0.0384449	0.778068	0.778068	0
30	9	3152	3046	429568	2100699	0.73376	0.144999	0.778068	0.778068	0
30	10	1966	2089	429568	1695241	0.457669	0.123227	0.778068	0.778068	0
30	12	122	122	429568	1725873	0.0284006	0.00706889	0.778068	0.778068	0
30	20	106	83	429568	478507	0.024676	0.0173456	0.778068	0.778068	0
30	97	197	197	429568	2376	0.04586	8.29125	0.778068	1	1
31	1	7120	8457	415093	6366190	1.71528	0.132842	0.973563	0.778068	0
31	2	2034	1962	415093	3993948	0.490011	0.0491243	0.778068	0.778068	0
31	3	32080	31799	415093	3504368	7.72839	0.90741	1	0.778068	1
31	5	3685	3745	415093	3269395	0.887753	0.114547	0.778068	0.778068	0
31	7	1926	2130	415093	2243408	0.463992	0.0949448	0.778068	0.778068	0
31	10	2011	2158	415093	1695241	0.48447	0.127298	0.778068	0.778068	0
31	12	3484	3462	415093	1725873	0.83933	0.200594	0.778068	0.778068	0
31	13	1392	1398	415093	1213638	0.335347	0.115191	0.778068	0.778068	0
32	1	98	110	391842	6366190	0.0250101	0.00172788	0.778068	0.778068	0
32	6	611	638	391842	2440161	0.15593	0.0261458	0.778068	0.778068	0
32	11	39007	39873	391842	1611412	9.95478	2.47441	1	0.997877	1
32	13	345	344	391842	1213638	0.0880457	0.0283445	0.778068	0.778068	0
33	1	17724	17514	383353	6366190	4.62341	0.27511	0.999994	0.778068	1
33	2	529	586	383353	3993948	0.137993	0.0146722	0.778068	0.778068	0
33	3	1899	2462	383353	3504368	0.495366	0.0702552	0.778068	0.778068	0
33	5	8636	9011	383353	3269395	2.25275	0.275617	0.997877	0.778068	1
33	6	374	344	383353	2440161	0.0975602	0.0140974	0.778068	0.778068	0
33	7	7665	7557	383353	2243408	1.99946	0.336854	0.973563	0.778068	0
33	12	1084	1078	383353	1725873	0.282768	0.0624611	0.778068	0.778068	0
33	14	2463	2413	383353	1157233	0.642489	0.208515	0.778068	0.778068	0
34	1	908	851	371589	6366190	0.244356	0.0133675	0.778068	0.778068	0
34	2	836	851	371589	3993948	0.22498	0.0213072	0.778068	0.778068	0
34	3	18522	18197	371589	3504368	4.98454	0.519266	0.999994	0.778068	1
34	4	24709	24316	371589	3264939	6.64955	0.744761	1	0.778068	1
34	5	5237	5098	371589	3269395	1.40935	0.155931	0.973563	0.778068	0
34	8	2803	2342	371589	2132921	0.754328	0.109802	0.778068	0.778068	0
34	12	1496	1505	371589	1725873	0.402595	0.0872022	0.778068	0.778068	0
34	17	587	641	371589	745766	0.15797	0.0859519	0.778068	0.778068	0
35	1	29257	29082	365181	6366190	8.01164	0.45682	1	0.778068	1
35	3	5440	5442	365181	3504368	1.48967	0.155292	0.973563	0.778068	0
35	4	782	920	365181	3264939	0.21414	0.0281782	0.778068	0.778068	0
35	7	617	617	365181	2243408	0.168957	0.0275028	0.778068	0.778068	0
35	8	17465	17654	365181	2132921	4.78256	0.827691	0.999994	0.778068	1
35	10	599	584	365181	1695241	0.164028	0.0344494	0.778068	0.778068	0
36	1	28434	28251	328239	6366190	8.66259	0.443766	1	0.778068	1
36	2	1403	1337	328239	3993948	0.427432	0.0334756	0.778068	0.778068	0
36	3	1154	1175	328239	3504368	0.351573	0.0335296	0.778068	0.778068	0
36	4	500	503	328239	3264939	0.152328	0.0154061	0.778068	0.778068	0
36	5	4263	4210	328239	3269395	1.29875	0.12877	0.973563	0.778068	0
36	6	413	419	328239	2440161	0.125823	0.017171	0.778068	0.778068	0
36	7	2619	2568	328239	2243408	0.797894	0.114469	0.778068	0.778068	0
36	10	1948	1930	328239	1695241	0.59347	0.113848	0.778068	0.778068	0
36	11	4655	4582	328239	1611412	1.41817	0.284347	0.973563	0.778068	0
36	17	1104	1132	328239	745766	0.33634	0.15179	0.778068	0.778068	0
37	1	473	461	320110	6366190	0.147762	0.00724138	0.778068	0.778068	0
37	2	1010	1029	320110	3993948	0.315517	0.025764	0.778068	0.778068	0
37	3	1034	1103	320110	3504368	0.323014	0.031475	0.778068	0.778068	0
37	4	2404	2326	320110	3264939	0.750992	0.0712418	0.778068	0.778068	0
37	6	24146	24417	320110	2440161	7.54303	1.00063	1	0.973563	1
37	17	791	839	320110	745766	0.247103	0.112502	0.778068	0.778068	0
38	1	2981	2994	312146	6366190	0.955002	0.0470297	0.778068	0.778068	0
38	2	1867	1861	312146	3993948	0.598118	0.0465955	0.778068	0.778068	0
38	5	473	461	312146	3269395	0.151532	0.0141005	0.778068	0.778068	0
38	6	25106	24727	312146	2440161	8.04303	1.01333	1	0.973563	1
38	10	953	884	312146	1695241	0.305306	0.052146	0.778068	0.778068	0
38	12	1758	1872	312146	1725873	0.563198	0.108467	0.778068	0.778068	0
38	13	1406	1431	312146	1213638	0.45043	0.11791	0.778068	0.778068	0
38	17	1267	1396	312146	745766	0.4059	0.18719	0.778068	0.778068	0
39	1	32073	31763	308193	6366190	10.4068	0.498933	1	0.778068	1
39	5	5032	5005	308193	3269395	1.63274	0.153086	0.973563	0.778068	0
39	7	5057	5131	308193	2243408	1.64085	0.228715	0.973563	0.778068	0
39	8	2018	1966	308193	2132921	0.654785	0.0921741	0.778068	0.778068	0
39	9	2568	2630	308193	2100699	0.833244	0.125196	0.778068	0.778068	0
39	10	926	905	308193	1695241	0.300461	0.0533847	0.778068	0.778068	0
39	11	5896	5867	308193	1611412	1.91309	0.364091	0.973563	0.778068	0
39	12	275	278	308193	1725873	0.0892298	0.0161078	0.778068	0.778068	0
39	17	1202	1327	308193	745766	0.390015	0.177938	0.778068	0.778068	0
40	1	1079	1201	306474	6366190	0.352069	0.0188653	0.778068	0.778068	0
40	2	2419	2609	306474	3993948	0.7893	0.0653238	0.778068	0.778068	0
40	3	201	341	306474	3504368	0.0655847	0.00973071	0.778068	0.778068	0
40	4	226	807	306474	3264939	0.073742	0.0247172	0.778068	0.778068	0
40	5	1784	1786	306474	3269395	0.582105	0.0546278	0.778068	0.778068	0
40	6	1057	1060	306474	2440161	0.344891	0.0434398	0.778068	0.778068	0
40	7	2116	2094	306474	2243408	0.690434	0.0933401	0.778068	0.778068	0
40	8	208	337	306474	2132921	0.0678687	0.0157999	0.778068	0.778068	0
40	9	644	639	306474	2100699	0.210132	0.0304184	0.778068	0.778068	0
40	10	163	176	306474	1695241	0.0531856	0.010382	0.778068	0.778068	0
40	11	35827	35955	306474	1611412	11.6901	2.23127	1	0.997877	1
40	12	167	202	306474	1725873	0.0544908	0.0117042	0.778068	0.778068	0
40	13	201	408	306474	1213638	0.0655847	0.0336179	0.778068	0.778068	0
40	14	148	145	306474	1157233	0.0482912	0.0125299	0.778068	0.778068	0
40	16	167	175	306474	713466	0.0544908	0.0245281	0.778068	0.778068	0
40	18	170	215	306474	577175	0.0554696	0.0372504	0.778068	0.778068	0
40	19	219	357	306474	546603	0.0714579	0.0653125	0.778068	0.778068	0
40	21	195	188	306474	453651	0.0636269	0.0414415	0.778068	0.778068	0
40	22	207	231	306474	99311	0.0675424	0.232603	0.778068	0.778068	0
40	23	164	156	306474	82047	0.0535119	0.190135	0.778068	0.778068	0
40	24	129	126	306474	22322	0.0420917	0.564466	0.778068	0.778068	0
40	25	204	157	306474	20538	0.0665636	0.764437	0.778068	0.778068	0
40	27	173	158	306474	13844	0.0564485	1.14129	0.778068	0.973563	0
41	1	1119	1278	299810	6366190	0.373236	0.0200748	0.778068	0.778068	0
41	2	332	722	299810	3993948	0.110737	0.0180774	0.778068	0.778068	0
41	3	1004	983	299810	3504368	0.334879	0.0280507	0.778068	0.778068	0
41	4	34616	34140	299810	3264939	11.546	1.04566	1	0.973563	1
41	5	330	182	299810	3269395	0.11007	0.00556678	0.778068	0.778068	0
41	7	1489	1459	299810	2243408	0.496648	0.065035	0.778068	0.778068	0
41	8	701	719	299810	2132921	0.233815	0.0337096	0.778068	0.778068	0
41	10	113	205	299810	1695241	0.0376905	0.0120927	0.778068	0.778068	0
41	12	131	131	299810	1725873	0.0436943	0.00759036	0.778068	0.778068	0
41	13	560	593	299810	1213638	0.186785	0.0488614	0.778068	0.778068	0
41	15	149	152	299810	728265	0.0496981	0.0208715	0.778068	0.778068	0
41	20	161	253	299810	478507	0.0537007	0.0528728	0.778068	0.778068	0
41	21	154	77	299810	453651	0.0513659	0.0169734	0.778068	0.778068	0
41	97	182	182	299810	2376	0.0607051	7.65993	0.778068	1	1
42	1	4762	4859	245939	6366190	1.93625	0.0763251	0.973563	0.778068	0
42	2	23651	23896	245939	3993948	9.61661	0.598305	1	0.778068	1
42	7	1029	1038	245939	2243408	0.418396	0.0462689	0.778068	0.778068	0
42	12	6087	6078	245939	1725873	2.475	0.35217	0.997877	0.778068	1
42	13	473	488	245939	1213638	0.192324	0.0402097	0.778068	0.778068	0
43	1	7691	7561	226755	6366190	3.39177	0.118768	0.999872	0.778068	1
43	2	12585	12559	226755	3993948	5.55004	0.314451	1	0.778068	1
43	4	5285	5486	226755	3264939	2.33071	0.168028	0.997877	0.778068	1
43	11	2923	2889	226755	1611412	1.28906	0.179284	0.973563	0.778068	0
44	4	107	98	223268	3264939	0.0479245	0.00300159	0.778068	0.778068	0
44	14	107	98	223268	1157233	0.0479245	0.00846848	0.778068	0.778068	0
47	1	681	1076	142484	6366190	0.477948	0.0169018	0.778068	0.778068	0
47	3	15203	15467	142484	3504368	10.67	0.441363	1	0.778068	1
47	5	1178	1262	142484	3269395	0.826759	0.0386004	0.778068	0.778068	0
47	7	2534	2543	142484	2243408	1.77845	0.113354	0.973563	0.778068	0
47	9	791	854	142484	2100699	0.55515	0.0406531	0.778068	0.778068	0
47	11	1103	1082	142484	1611412	0.774122	0.0671461	0.778068	0.778068	0
47	19	197	197	142484	546603	0.138261	0.0360408	0.778068	0.778068	0
48	1	1254	1252	140753	6366190	0.890922	0.0196664	0.778068	0.778068	0
48	6	17704	17405	140753	2440161	12.5781	0.713273	1	0.778068	1
49	3	746	830	128119	3504368	0.582271	0.0236847	0.778068	0.778068	0
49	8	4760	4795	128119	2132921	3.7153	0.224809	0.999872	0.778068	1
50	1	19836	19895	88068	6366190	22.5235	0.31251	1	0.778068	1
50	5	1163	1178	88068	3269395	1.32057	0.0360311	0.973563	0.778068	0
50	6	599	620	88068	2440161	0.680156	0.0254082	0.778068	0.778068	0
66	10	1025	1370	19742	1695241	5.19198	0.0808145	1	0.778068	1
66	14	781	1067	19742	1157233	3.95603	0.0922027	0.999872	0.778068	1
66	80	632	631	19742	35425	3.2013	1.78123	0.999872	0.973563	1
66	84	1442	2030	19742	9641	7.30422	21.0559	1	1	1
66	91	122	140	19742	9804	0.617972	1.42799	0.778068	0.973563	0
66	93	377	377	19742	9951	1.90963	3.78856	0.973563	0.999872	1
66	94	1512	1839	19742	9919	7.6588	18.5402	1	1	1
66	98	1083	1084	19742	9478	5.48577	11.437	1	1	1
66	105	764	776	19742	9193	3.86992	8.44121	0.999872	1	1
66	115	958	958	19742	9247	4.8526	10.3601	0.999994	1	1
66	121	1443	1708	19742	9084	7.30929	18.8023	1	1	1
66	126	122	140	19742	1744	0.617972	8.02752	0.778068	1	1
66	130	1395	1408	19742	1724	7.06615	81.6705	1	1	1
66	134	1203	1229	19742	1685	6.09361	72.9377	1	1	1
66	135	122	140	19742	9093	0.617972	1.53965	0.778068	0.973563	0
66	137	83	83	19742	9113	0.420423	0.910787	0.778068	0.778068	0
66	140	1099	1102	19742	9088	5.56681	12.1259	1	1	1
66	159	1063	1064	19742	1535	5.38446	69.316	1	1	1
66	171	1404	1404	19742	1490	7.11174	94.2282	1	1	1
66	244	332	332	19742	1214	1.68169	27.3476	0.973563	1	1
66	325	1079	1056	19742	1058	5.46551	99.811	1	1	1
66	344	983	995	19742	1044	4.97923	95.3065	0.999994	1	1
66	347	1023	1024	19742	1040	5.18185	98.4615	1	1	1
66	378	983	984	19742	1010	4.97923	97.4257	0.999994	1	1
89	10	200	212	2874	1695241	6.95894	0.0125056	1	0.778068	1
89	14	200	212	2874	1157233	6.95894	0.0183196	1	0.778068	1
89	84	383	371	2874	9641	13.3264	3.84815	1	0.999872	1
89	94	955	947	2874	9919	33.2289	9.54733	1	1	1
89	98	344		2874	9478	11.9694	0	1	0.778068	1
89	105	200	212	2874	9193	6.95894	2.3061	1	0.997877	1
89	115	344	335	2874	9247	11.9694	3.6228	1	0.999872	1
89	121	344	335	2874	9084	11.9694	3.6878	1	0.999872	1
89	130	544	547	2874	1724	18.9283	31.7285	1	1	1
89	134	544	547	2874	1685	18.9283	32.4629	1	1	1
89	140	364	361	2874	9088	12.6653	3.97227	1	0.999872	1
89	171	344	335	2874	1490	11.9694	22.4832	1	1	1
89	325	527	512	2874	1058	18.3368	48.3932	1	1	1
89	344	544	547	2874	1044	18.9283	52.3946	1	1	1
89	347	928	911	2874	1040	32.2895	87.5962	1	1	1
89	378	332	323	2874	1010	11.5518	31.9802	1	1	1
97	14	113	119	2488	1157233	4.5418	0.0102831	0.999994	0.778068	1
97	90	299	296	2488	9651	12.0177	3.06704	1	0.999872	1
97	126	299	296	2488	1744	12.0177	16.9725	1	1	1
97	137	299	592	2488	9113	12.0177	6.49621	1	1	1
-------------------------
	scaffold_1	scaffold_10	scaffold_105	scaffold_11	scaffold_115	scaffold_12	scaffold_121	scaffold_126	scaffold_13	scaffold_130	scaffold_134	scaffold_135	scaffold_137	scaffold_14	scaffold_140	scaffold_15	scaffold_159	scaffold_16	scaffold_17	scaffold_171	scaffold_18	scaffold_19	scaffold_2	scaffold_20	scaffold_21	scaffold_22	scaffold_23	scaffold_24	scaffold_243	scaffold_244	scaffold_25	scaffold_27	scaffold_3	scaffold_31	scaffold_325	scaffold_33	scaffold_344	scaffold_347	scaffold_378	scaffold_4	scaffold_41	scaffold_5	scaffold_6	scaffold_7	scaffold_8	scaffold_80	scaffold_84	scaffold_9	scaffold_90
sc1_1	5.48609	0.0546614	0	0.163945	0	0.10253	0	0	3.40828	0	0	0	0	0.087877	0	0.126187	0	0	0.0682478	0	0	0	0.305377	0.00537136	0	0	0	0	0	0	0	0	0.625763	0.00967634	0	0	0	0	0	0.373665	0	2.48836	0.0487372	1.5887	0.163313	0	0	0.132349	0
sc1_10	11.9871	0.263667	0	0.0206203	0	0	0	0	0	0	0	0	0	0	0	0.122964	0	0	0	0	0	0	0.262985	0	0	0	0	0	0	0	0	0	0.0944591	0	0	0	0	0	0	0	0	0.228643	0.196651	0.0945349	5.78809	0	0	0.141765	0
sc1_11	7.6341	0.199854	0	0.354172	0	0	0	0	0.0839386	0	0	0	0	0.082136	0	0	0	0	0	0	0	0	0.130258	0	0	0	0	0	0	0	0	0	0.0996134	0	0	0	0	0	0	0.033309	0	3.68405	0.0159099	3.65113	0.0763363	0	0	0.101729	0
sc1_12	0.129514	0.10671	0	0	0	0.247469	0	0	0.124403	0	0	0	0	0.0683351	0	0	0	0	0	0	0	0	8.27712	0	0	0	0	0	0	0	0	0	7.62389	0	0	0	0	0	0	0	0	0.0548883	0	0	0.289146	0	0	0.123774	0
sc1_13	3.2471	0.289086	0	0.0748066	0	0.285164	0	0	0.183094	0	0	0	0	0.0824594	0	0	0	0	0.169224	0	0	0	0.279424	0	0	0	0	0	0	0	0	0	0.345622	0	0	0	0	0	0	0.249483	0	0.360162	0	0.231977	11.9629	0	0	0	0
sc1_14	0.172754	0.0529517	0	0.0213373	0	0.126947	0	0	0.27347	0	0	0	0	0.0201628	0	0	0	0	0.103848	0	0	0	0.212296	0	0	0	0	0	0	0	0	0	0.414609	0	0	0	0	0	0	0.0544199	0	0.318004	14.7508	0.201138	0.209458	0	0	0.131449	0
sc1_15	2.28248	0.258955	0	0.23967	0	0.11909	0	0	0.128533	0	0	0	0	0	0	0	0	0	0.33192	0	0	0	0.389576	0	0.0210743	0	0	0	0	0	0	0	4.81309	0	0	0	0	0	0	5.96591	0	0.194937	0.472581	0.275258	0	0	0	0.096226	0
sc1_16	2.02715	0	0	0.0128074	0	1.67377	0	0	0.153484	0	0	0	0	0	0	0	0	0.0109631	0.0128074	0	0.0121926	0.0112705	5.95307	0	0.0146516	0.0125	0	0	0	0	0.0112705	0	1.00656	0	0	0	0	0	0	0.0131148	0	0.125615	0	0.0137295	0.198361	0	0	0.038832	0
sc1_17	7.03804	0.199432	0	0	0	0.738877	0	0	0.0456581	0	0	0	0	0	0	0.00793605	0	0	0.0607056	0	0	0	5.19554	0.0147384	0	0	0	0	0	0	0	0	0.379384	0	0	0	0	0	0	0.1412	0	0.150476	0.105024	0	0.132852	0	0	0.100386	0
sc1_18	0.331064	0.272053	0	0.270819	0	0.451104	0	0	0.252533	0	0	0	0	0	0	0	0	0	0	0	0	0	0	0	0	0	0	0	0.0869449	0	0	0	0.524586	0.0399386	0	0	0	0	0	0.0217643	0	0.177816	13.0068	0.0224374	0.0832427	0	0	0.276317	0
sc1_19	6.97985	0	0	0.0540626	0	0.286688	0	0	0	0	0	0	0	0	0	0.110774	0	0	0.0555075	0	0	0	0.480182	0	0	0	0	0	0	0	0	0	0.367601	0	0	0	0	0	0	0.181212	0	5.74135	0	0.255503	0	0	0	0	0
sc1_2	2.88077	0.206325	0	0.0630591	0	3.30942	0	0	0	0	0	0	0	0.0294924	0	0.0368504	0	0.0167225	0	0	0	0.0136213	6.67472	0	0	0	0	0	0	0	0	0	0.260081	0	0	0	0	0	0	0.0676198	0	0.315904	0.0234723	0.309336	0.137429	0	0	0.12697	0
sc1_20	5.33505	0.105979	0	0.135114	0	0.247642	0	0	0.145404	0	0	0	0	0	0	0	0	0	0.150215	0	0	0	0.145939	0.00988962	0	0	0	0	0	0	0	0	0.0788497	0	0	0	0	0	0	0	0	2.66325	0.496085	1.93369	0.830194	0	0	0.0255259	0
sc1_21	0.361155	0.043696	0	17.4942	0	0.194887	0	0	0.183998	0	0	0	0	0	0	0	0	0	0	0	0	0	0.484844	0	0	0	0	0	0	0	0	0	0.383631	0	0	0	0	0	0	0.237885	0	0.107914	0	0.136812	0.0484425	0	0	0	0
sc1_22	3.46324	0	0	0	0	0.275697	0	0	0	0	0	0	0	0	0	0	0	0	0	0	0	0	0.485538	0	0	0	0	0	0	0	0	0	0.0273104	0	0	0	0	0	0	0.685699	0	4.47856	0	1.26665	0.329281	0	0	0	0
sc1_23	0.309062	0.489143	0	0.711227	0	0.53937	0	0	0.318337	0	0	0	0	0	0	0.0407765	0	0	2.65573	0	0	0	0	0	0	0	0	0	0	0	0	0	0.386065	0	0	0	0	0	0	0	0.177807	3.47546	0	5.72814	0	0	0	0	0
sc1_24	0	0	0	0.1068	0	0.190611	0	0	0.261389	0	0	0	0	0	0	0	0	0	0	0	0	0	0.0812768	0	0	0	0	0	0	0	0	0	9.32023	0	0	0	0	0	0	0.226634	0	0	0	0.371991	0.131238	0	0	0.0514089	0
sc1_25	2.72851	0.168751	0	0	0	0.0476949	0	0	0	0	0	0	0	0.167134	0	0.0640647	0	0	0	0	0	0	1.0792	0	0	0	0	0	0	0	0	0	0.832235	0	0	0	0	0	0	0.016774	0	6.20094	0.189567	0	0.168145	0	0	0.0968044	0
sc1_26	0.234403	0.0941337	0	0.0761345	0	7.37719	0	0	0	0	0	0	0	0	0	0	0	0	0	0	0	0	3.95568	0	0	0.388121	0	0	0	0	0	0	0.213301	0	0	0	0	0	0	0	0	0.261092	0	0	0.247851	0	0	0	0
sc1_27	0.40216	0	0	0	0	0	0	0	0.249725	0	0	0	0	0.0928867	0	0	0	0	3.85595	0	0	0	0	0.0262096	0	0	0	0	0	0	0	0	0.446401	0	0	0	0	0	0	1.27882	0	2.24941	0	7.47287	0	0	0	0.124758	0
sc1_28	0.809278	0.275418	0	0	0	0	0	0	0	0	0	0	0	0	0	0	0	0	0	0	0	0	0.158928	0	0	0	0	0	0	0	0	0	15.2768	0	0	0	0	0	0	0	0	0.239134	0.520705	0	0	0	0	0	0
sc1_29	0.443699	0	0	0	0	0	0	0	0.192745	0	0	0	0	0	0	0	0	0	0	0	0	0	0	0	0	0	0	0	0	0	0	0	0.209505	0	0	0	0	0	0	0	0	0	0.387075	0.351063	14.2296	0	0	0.0541317	0
sc1_3	0.111726	0.0767342	0	0.0909167	0	1.42519	0	0	0.150929	0	0	0	0	0	0	0.0142444	0	0	0	0	0	0	9.35885	0.00383981	0	0	0	0	0	0	0	0	3.18233	0	0	0	0	0	0	0.11154	0	0.584765	0.182577	0.148514	0.155202	0	0	0	0
sc1_30	4.76898	0.457669	0	0	0	0.0284006	0	0	0	0	0	0	0	0	0	0	0	0	0	0	0	0	0.047024	0.024676	0	0	0	0	0	0	0	0	0.593154	0	0	0	0	0	0	0.211841	0	4.39791	0	0.839448	0.186001	0	0	0.73376	0
sc1_31	1.71528	0.48447	0	0	0	0.83933	0	0	0.335347	0	0	0	0	0	0	0	0	0	0	0	0	0	0.490011	0	0	0	0	0	0	0	0	0	7.72839	0	0	0	0	0	0	0	0	0.887753	0	0.463992	0	0	0	0	0
sc1_32	0.0250101	0	0	9.95478	0	0	0	0	0.0880457	0	0	0	0	0	0	0	0	0	0	0	0	0	0	0	0	0	0	0	0	0	0	0	0	0	0	0	0	0	0	0	0	0	0.15593	0	0	0	0	0	0
sc1_33	4.62341	0	0	0	0	0.282768	0	0	0	0	0	0	0	0.642489	0	0	0	0	0	0	0	0	0.137993	0	0	0	0	0	0	0	0	0	0.495366	0	0	0	0	0	0	0	0	2.25275	0.0975602	1.99946	0	0	0	0	0
sc1_34	0.244356	0	0	0	0	0.402595	0	0	0	0	0	0	0	0	0	0	0	0	0.15797	0	0	0	0.22498	0	0	0	0	0	0	0	0	0	4.98454	0	0	0	0	0	0	6.64955	0	1.40935	0	0	0.754328	0	0	0	0
sc1_35	8.01164	0.164028	0	0	0	0	0	0	0	0	0	0	0	0	0	0	0	0	0	0	0	0	0	0	0	0	0	0	0	0	0	0	1.48967	0	0	0	0	0	0	0.21414	0	0	0	0.168957	4.78256	0	0	0	0
sc1_36	8.66259	0.59347	0	1.41817	0	0	0	0	0	0	0	0	0	0	0	0	0	0	0.33634	0	0	0	0.427432	0	0	0	0	0	0	0	0	0	0.351573	0	0	0	0	0	0	0.152328	0	1.29875	0.125823	0.797894	0	0	0	0	0
sc1_37	0.147762	0	0	0	0	0	0	0	0	0	0	0	0	0	0	0	0	0	0.247103	0	0	0	0.315517	0	0	0	0	0	0	0	0	0	0.323014	0	0	0	0	0	0	0.750992	0	0	7.54303	0	0	0	0	0	0
sc1_38	0.955002	0.305306	0	0	0	0.563198	0	0	0.45043	0	0	0	0	0	0	0	0	0	0.4059	0	0	0	0.598118	0	0	0	0	0	0	0	0	0	0	0	0	0	0	0	0	0	0	0.151532	8.04303	0	0	0	0	0	0
sc1_39	10.4068	0.300461	0	1.91309	0	0.0892298	0	0	0	0	0	0	0	0	0	0	0	0	0.390015	0	0	0	0	0	0	0	0	0	0	0	0	0	0	0	0	0	0	0	0	0	0	1.63274	0	1.64085	0.654785	0	0	0.833244	0
sc1_4	0.497839	0.275875	0	0.120645	0	0.0657322	0	0	0.174681	0	0	0	0	0	0	0	0	0	0	0	0	0	0.18325	0	0	0.127587	0	0	0	0	0	0	2.50983	0	0	0	0	0	0	14.2411	0	0.155856	0.474948	0.185439	0.0937513	0	0	0.211832	0
sc1_40	0.352069	0.0531856	0	11.6901	0	0.0544908	0	0	0.0655847	0	0	0	0	0.0482912	0	0	0	0.0544908	0	0	0.0554696	0.0714579	0.7893	0	0.0636269	0.0675424	0.0535119	0.0420917	0	0	0.0665636	0.0564485	0.0655847	0	0	0	0	0	0	0.073742	0	0.582105	0.344891	0.690434	0.0678687	0	0	0.210132	0
sc1_41	0.373236	0.0376905	0	0	0	0.0436943	0	0	0.186785	0	0	0	0	0	0	0.0496981	0	0	0	0	0	0	0.110737	0.0537007	0.0513659	0	0	0	0	0	0	0	0.334879	0	0	0	0	0	0	11.546	0	0.11007	0	0.496648	0.233815	0	0	0	0
sc1_42	1.93625	0	0	0	0	2.475	0	0	0.192324	0	0	0	0	0	0	0	0	0	0	0	0	0	9.61661	0	0	0	0	0	0	0	0	0	0	0	0	0	0	0	0	0	0	0	0	0.418396	0	0	0	0	0
sc1_43	3.39177	0	0	1.28906	0	0	0	0	0	0	0	0	0	0	0	0	0	0	0	0	0	0	5.55004	0	0	0	0	0	0	0	0	0	0	0	0	0	0	0	0	2.33071	0	0	0	0	0	0	0	0	0
sc1_44	0	0	0	0	0	0	0	0	0	0	0	0	0	0.0479245	0	0	0	0	0	0	0	0	0	0	0	0	0	0	0	0	0	0	0	0	0	0	0	0	0	0.0479245	0	0	0	0	0	0	0	0	0
sc1_47	0.477948	0	0	0.774122	0	0	0	0	0	0	0	0	0	0	0	0	0	0	0	0	0	0.138261	0	0	0	0	0	0	0	0	0	0	10.67	0	0	0	0	0	0	0	0	0.826759	0	1.77845	0	0	0	0.55515	0
sc1_48	0.890922	0	0	0	0	0	0	0	0	0	0	0	0	0	0	0	0	0	0	0	0	0	0	0	0	0	0	0	0	0	0	0	0	0	0	0	0	0	0	0	0	0	12.5781	0	0	0	0	0	0
sc1_49	0	0	0	0	0	0	0	0	0	0	0	0	0	0	0	0	0	0	0	0	0	0	0	0	0	0	0	0	0	0	0	0	0.582271	0	0	0	0	0	0	0	0	0	0	0	3.7153	0	0	0	0
sc1_5	0.514553	13.1674	0	0.304607	0	0.308995	0	0.0153589	0.14011	0	0	0	0.0153589	0.111148	0	0	0	0	0.195277	0	0	0	0.58207	0.00752271	0	0	0	0	0	0	0	0	0.145878	0	0	0	0	0	0	0.294702	0	0.154592	0.199352	0.139358	0.0533485	0	0	0	0.0153589
sc1_50	22.5235	0	0	0	0	0	0	0	0	0	0	0	0	0	0	0	0	0	0	0	0	0	0	0	0	0	0	0	0	0	0	0	0	0	0	0	0	0	0	0	0	1.32057	0.680156	0	0	0	0	0	0
sc1_6	4.57654	0	0	0	0	0.204865	0	0	0.0962522	0	0	0	0	0	0	0	0	0	1.89722	0	0.00729491	0.0274234	0.273897	0	0.0122933	0	0	0	0	0	0	0	0.277004	0	0	0	0	0	0	0.302198	0	3.35903	0.0978733	7.19784	0.140495	0	0	0	0
sc1_66	0	5.19198	3.86992	0	4.8526	0	7.30929	0.617972	0	7.06615	6.09361	0.617972	0.420423	3.95603	5.56681	0	5.38446	0	0	7.11174	0	0	0	0	0	0	0	0	0	1.68169	0	0	0	0	5.46551	0	4.97923	5.18185	4.97923	0	0	0	0	0	0	3.2013	7.30422	0	0
sc1_7	0.417768	0.137042	0	0.302102	0	0.0439282	0	0	0.0619838	0	0	0	0	0.103837	0	0	0	0	0.0731906	0	0	0	0.178342	0	0	0	0	0	0	0	0	0	0.0615687	0	0	0	0	0	0	0	0	0.266959	0.139325	0.00511919	0.109648	0	0	10.9394	0
sc1_8	4.0418	0.187697	0	0.0552301	0	7.08653	0	0	0	0	0	0	0	0.0311518	0	0	0	0	0.159546	0	0	0	1.61818	0	0	0.0775222	0	0	0	0	0	0	0.158117	0	0	0	0	0	0	0.129037	0	0.56409	0.153615	0.0715205	0.331095	0	0	0.0247928	0
sc1_89	0	6.95894	6.95894	0	11.9694	0	11.9694	0	0	18.9283	18.9283	0	0	6.95894	12.6653	0	0	0	0	11.9694	0	0	0	0	0	0	0	0	0	0	0	0	0	0	18.3368	0	18.9283	32.2895	11.5518	0	0	0	0	0	0	0	13.3264	0	0
sc1_9	6.24696	0.254456	0	0.209534	0	0.108442	0	0	0.0836188	0	0	0	0	0.0630703	0	0	0	0	0.0116241	0	0.0261731	0	0.0452966	0	0	0	0	0	0	0	0	0	4.3469	0	0	0.126591	0	0	0	0.040122	0	2.80187	0.0683199	0.371598	0.120891	0	0	0.313402	0
sc1_97	0	0	0	0	0	0	0	12.0177	0	0	0	0	12.0177	4.5418	0	0	0	0	0	0	0	0	0	0	0	0	0	0	0	0	0	0	0	0	0	0	0	0	0	0	0	0	0	0	0	0	0	0	12.0177
-------------------------
	sc1_1	sc1_10	sc1_11	sc1_12	sc1_13	sc1_14	sc1_15	sc1_16	sc1_17	sc1_18	sc1_19	sc1_2	sc1_20	sc1_21	sc1_22	sc1_23	sc1_24	sc1_25	sc1_26	sc1_27	sc1_28	sc1_29	sc1_3	sc1_30	sc1_31	sc1_32	sc1_33	sc1_34	sc1_35	sc1_36	sc1_37	sc1_38	sc1_39	sc1_4	sc1_40	sc1_41	sc1_42	sc1_43	sc1_44	sc1_47	sc1_48	sc1_49	sc1_5	sc1_50	sc1_6	sc1_66	sc1_7	sc1_8	sc1_89
scaffold_1	2.19175	2.47657	1.51752	0.0254469	0.533113	0.0294211	0.35833	0.321087	1.07224	0.045506	0.919294	0.747103	0.628084	0.0416733	0.31361	0.0280702	0	0.216864	0.0172317	0.0299394	0.0613554	0.0327511	0.027866	0.32272	0.132842	0.00172788	0.27511	0.0133675	0.45682	0.443766	0.00724138	0.0470297	0.498933	0.12491	0.0188653	0.0200748	0.0763251	0.118768	0	0.0169018	0.0196664	0	0.124344	0.31251	1.06701	0	0.100013	0.911613	0
scaffold_10	0.0891909	0.204986	0.156261	0.0804015	0.175668	0.0366909	0.157382	0	0.119629	0.12659	0	0.234657	0.0541516	0.0174017	0	0.163812	0	0.0494325	0.0271938	0	0.0788678	0	0.0762723	0.123227	0.127298	0	0	0	0.0344494	0.113848	0	0.052146	0.0533847	0.250348	0.010382	0.0120927	0	0	0	0	0	0	12.2885	0	0	0.0808145	0.118095	0.156792	0.0125056
scaffold_105	0	0	0	0	0	0	0	0	0	0	0	0	0	0	0	0	0	0	0	0	0	0	0	0	0	0	0	0	0	0	0	0	0	0	0	0	0	0	0	0	0	0	0	0	0	8.44121	0	0	2.3061
scaffold_11	0.248912	0.0168796	0.281368	0	0.0492736	0.0191137	0.149248	0.00775717	0	0.14962	0.0276776	0.0642294	0.0636088	7.7066	0	0.254373	0.0388479	0	0.0220924	0	0	0	0.117847	0	0	2.47441	0	0	0	0.284347	0	0	0.364091	0.12548	2.23127	0	0	0.179284	0	0.0671461	0	0	0.317237	0	0	0	0.273735	0.0477842	0
scaffold_115	0	0	0	0	0	0	0	0	0	0	0	0	0	0	0	0	0	0	0	0	0	0	0	0	0	0	0	0	0	0	0	0	0	0	0	0	0	0	0	0	0	0	0	0	0	10.3601	0	0	3.6228
scaffold_12	0.147462	0	0	0.183733	0.168726	0.0742812	0.0652423	0.946593	0.408025	0.227073	0.127877	3.12653	0.103716	0.0808287	0.0961832	0.177533	0.056609	0.0124575	2.05792	0	0	0	1.34291	0.00706889	0.200594	0	0.0624611	0.0872022	0	0	0	0.108467	0.0161078	0.055682	0.0117042	0.00759036	0.35217	0	0	0	0	0	0.284204	0	0.182053	0	0.0373144	5.72701	0
scaffold_121	0	0	0	0	0	0	0	0	0	0	0	0	0	0	0	0	0	0	0	0	0	0	0	0	0	0	0	0	0	0	0	0	0	0	0	0	0	0	0	0	0	0	0	0	0	18.8023	0	0	3.6878
scaffold_126	0	0	0	0	0	0	0	0	0	0	0	0	0	0	0	0	0	0	0	0	0	0	0	0	0	0	0	0	0	0	0	0	0	0	0	0	0	0	0	0	0	0	14.5642	0	0	8.02752	0	0	0
scaffold_13	7.10731	0	0.0922845	0.128374	0.155236	0.224367	0.102831	0.130434	0.0369962	0.184239	0	0	0.0871759	0.109011	0	0.151693	0.119475	0	0	0.0964044	0	0.0681422	0.203026	0	0.115191	0.0283445	0	0	0	0	0	0.11791	0	0.175917	0.0336179	0.0488614	0.0402097	0	0	0	0	0	0.182756	0	0.123348	0	0.0738276	0	0
scaffold_130	0	0	0	0	0	0	0	0	0	0	0	0	0	0	0	0	0	0	0	0	0	0	0	0	0	0	0	0	0	0	0	0	0	0	0	0	0	0	0	0	0	0	0	0	0	81.6705	0	0	31.7285
scaffold_134	0	0	0	0	0	0	0	0	0	0	0	0	0	0	0	0	0	0	0	0	0	0	0	0	0	0	0	0	0	0	0	0	0	0	0	0	0	0	0	0	0	0	0	0	0	72.9377	0	0	32.4629
scaffold_135	0	0	0	0	0	0	0	0	0	0	0	0	0	0	0	0	0	0	0	0	0	0	0	0	0	0	0	0	0	0	0	0	0	0	0	0	0	0	0	0	0	0	0	0	0	1.53965	0	0	0
scaffold_137	0	0	0	0	0	0	0	0	0	0	0	0	0	0	0	0	0	0	0	0	0	0	0	0	0	0	0	0	0	0	0	0	0	0	0	0	0	0	0	0	0	0	5.57445	0	0	0.910787	0	0	0
scaffold_14	0.191318	0	0.0812282	0.0782038	0.0717228	0.0105424	0	0	0	0	0	0.0419103	0	0	0	0	0	0.0771668	0	0.0406141	0	0	0	0	0	0	0.208515	0	0	0	0	0	0	0	0.0125299	0	0	0	0.00846848	0	0	0	0.147507	0	0	0.0922027	0.138002	0.0353429	0.0183196
scaffold_140	0	0	0	0	0	0	0	0	0	0	0	0	0	0	0	0	0	0	0	0	0	0	0	0	0	0	0	0	0	0	0	0	0	0	0	0	0	0	0	0	0	0	0	0	0	12.1259	0	0	3.97227
scaffold_15	0.433359	0.224781	0	0	0	0	0	0	0.0105731	0	0.13031	0.0869189	0	0	0	0.0319938	0	0.0431162	0	0	0	0	0.0315819	0	0	0	0	0	0	0	0	0	0	0	0	0.0208715	0	0	0	0	0	0	0	0	0	0	0	0	0
scaffold_159	0	0	0	0	0	0	0	0	0	0	0	0	0	0	0	0	0	0	0	0	0	0	0	0	0	0	0	0	0	0	0	0	0	0	0	0	0	0	0	0	0	0	0	0	0	69.316	0	0	0
scaffold_16	0	0	0	0	0	0	0	0.0149972	0	0	0	0.0398057	0	0	0	0	0	0	0	0	0	0	0	0	0	0	0	0	0	0	0	0	0	0	0.0245281	0	0	0	0	0	0	0	0	0	0	0	0	0	0
scaffold_17	0.231976	0	0	0	0.240424	0.146293	0.431771	0.0175658	0.0789792	0	0.0618156	0	0.144683	0	0	2.02785	0	0	0	2.46941	0	0	0	0	0	0	0	0.0859519	0	0.15179	0.112502	0.18719	0.177938	0	0	0	0	0	0	0	0	0	0.43405	0	3.52765	0	0.152729	0.297546	0
scaffold_171	0	0	0	0	0	0	0	0	0	0	0	0	0	0	0	0	0	0	0	0	0	0	0	0	0	0	0	0	0	0	0	0	0	0	0	0	0	0	0	0	0	0	0	0	0	94.2282	0	0	22.4832
scaffold_18	0	0	0	0	0	0	0	0.0206177	0	0	0	0	0	0	0	0	0	0	0	0	0	0	0	0	0	0	0	0	0	0	0	0	0	0	0.0372504	0	0	0	0	0	0	0	0	0	0.0187118	0	0	0	0
scaffold_19	0	0	0	0	0	0	0	0.0201243	0	0	0	0.0409804	0	0	0	0	0	0	0	0	0	0	0	0	0	0	0	0	0	0	0	0	0	0	0.0653125	0	0	0	0	0.0360408	0	0	0	0	0.0731793	0	0	0	0
scaffold_2	0.200128	0.0855044	0.040336	2.63551	0.0747631	0.0540067	0.101228	1.45012	1.27062	0	0.0974725	2.74217	0.0321987	0.0853792	0.0694551	0	0.0124188	0.14239	0.477072	0	0.0179271	0	3.83543	0.0103406	0.0491243	0	0.0146722	0.0213072	0	0.0334756	0.025764	0.0465955	0	0.0979732	0.0653238	0.0180774	0.598305	0.314451	0	0	0	0	0.232652	0	0.104007	0	0.0645477	0.569862	0
scaffold_20	0.0478572	0	0	0	0	0	0	0	0.0280038	0	0	0	0.0154648	0	0	0	0	0	0	0.0261229	0	0	0.012957	0.0173456	0	0	0	0	0	0	0	0	0	0	0	0.0528728	0	0	0	0	0	0	0.0215253	0	0	0	0	0	0
scaffold_21	0	0	0	0	0	0	0.0460707	0.031522	0	0	0	0	0	0	0	0	0	0	0	0	0	0	0	0	0	0	0	0	0	0	0	0	0	0	0.0414415	0.0169734	0	0	0	0	0	0	0	0	0.0308607	0	0	0	0
scaffold_22	0	0	0	0	0	0	0	0.122846	0	0	0	0	0	0	0	0	0	0	1.84672	0	0	0	0	0	0	0	0	0	0	0	0	0	0	2.03502	0.232603	0	0	0	0	0	0	0	0	0	0	0	0	1.08044	0
scaffold_23	0	0	0	0	0	0	0	0	0	0	0	0	0	0	0	0	0	0	0	0	0	0	0	0	0	0	0	0	0	0	0	0	0	0	0.190135	0	0	0	0	0	0	0	0	0	0	0	0	0	0
scaffold_24	0	0	0	0	0	0	0	0	0	0	0	0	0	0	0	0	0	0	0	0	0	0	0	0	0	0	0	0	0	0	0	0	0	0	0.564466	0	0	0	0	0	0	0	0	0	0	0	0	0	0
scaffold_243	0	0	0	0	0	0	0	0	0	65.7635	0	0	0	0	0	0	0	0	0	0	0	0	0	0	0	0	0	0	0	0	0	0	0	0	0	0	0	0	0	0	0	0	0	0	0	0	0	0	0
scaffold_244	0	0	0	0	0	0	0	0	0	0	0	0	0	0	0	0	0	0	0	0	0	0	0	0	0	0	0	0	0	0	0	0	0	0	0	0	0	0	0	0	0	0	0	0	0	27.3476	0	0	0
scaffold_25	0	0	0	0	0	0	0	0.535593	0	0	0	0	0	0	0	0	0	0	0	0	0	0	0	0	0	0	0	0	0	0	0	0	0	0	0.764437	0	0	0	0	0	0	0	0	0	0	0	0	0	0
scaffold_27	0	0	0	0	0	0	0	0	0	0	0	0	0	0	0	0	0	0	0	0	0	0	0	0	0	0	0	0	0	0	0	0	0	0	1.14129	0	0	0	0	0	0	0	0	0	0	0	0	0	0
scaffold_3	0.45663	0.0364973	0.0375531	2.77046	0.106068	0.121477	1.36815	0.281249	0.111604	0.136858	0.0870628	0.130066	0.0168361	0.0808134	0.00467987	0.0656038	1.46132	0.117682	0.0294204	0.0635778	2.0352	0.0268237	1.4737	0.0753916	0.90741	0	0.0702552	0.519266	0.155292	0.0335296	0.031475	0	0	1.14734	0.00973071	0.0280507	0	0	0	0.441363	0	0.0236847	0.0683718	0	0.117368	0	0.024284	0.0652043	0
scaffold_31	2.30162	0	0	0	0	0	0	0	0	3.35963	0	0	0	0	0	0	0	0	0	0	0	0	0	0	0	0	0	0	0	0	0	0	0	0	0	0	0	0	0	0	0	0	0	0	0	0	0	0	0
scaffold_325	0	0	0	0	0	0	0	0	0	0	0	0	0	0	0	0	0	0	0	0	0	0	0	0	0	0	0	0	0	0	0	0	0	0	0	0	0	0	0	0	0	0	0	0	0	99.811	0	0	48.3932
scaffold_33	0	0	0	0	0	0	0	0	0	0	0	0	0	0	0	0	0	0	0	0	0	0	0	0	0	0	0	0	0	0	0	0	0	0	0	0	0	0	0	0	0	0	0	0	0	0	0	0	0
scaffold_344	0	0	0	0	0	0	0	0	0	0	0	0	0	0	0	0	0	0	0	0	0	0	0	0	0	0	0	0	0	0	0	0	0	0	0	0	0	0	0	0	0	0	0	0	0	95.3065	0	0	52.3946
scaffold_347	0	0	0	0	0	0	0	0	0	0	0	0	0	0	0	0	0	0	0	0	0	0	0	0	0	0	0	0	0	0	0	0	0	0	0	0	0	0	0	0	0	0	0	0	0	98.4615	0	0	87.5962
scaffold_378	0	0	0	0	0	0	0	0	0	0	0	0	0	0	0	0	0	0	0	0	0	0	0	0	0	0	0	0	0	0	0	0	0	0	0	0	0	0	0	0	0	0	0	0	0	97.4257	0	0	31.9802
scaffold_4	0.292348	0	0.012282	0	0.0809816	0.0168456	1.85667	0.0109344	0.0422979	0.00566626	0.047566	0.0345183	0	0.054488	0.122698	0	0.0419303	0.00508432	0	0.140003	0	0	0.0623289	0.0365397	0	0	0	0.744761	0.0281782	0.0154061	0.0712418	0	0	6.93912	0.0247172	1.04566	0	0.168028	0.00300159	0	0	0	0.14132	0	0.138287	0	0	0.0543655	0
scaffold_41	0	0	0	0	0	0	0	0	0	0	0	0	0	0	0	11.2361	0	0	0	0	0	0	0	0	0	0	0	0	0	0	0	0	0	0	0	0	0	0	0	0	0	0	0	0	0	0	0	0	0
scaffold_5	1.91705	0.0912401	1.44305	0.0186885	0.116719	0.101915	0.0581759	0.0359394	0.0447483	0.0532209	1.44999	0.165688	0.608308	0.0235518	0.801004	0.610266	0	0.924055	0.037224	0.329449	0.0335536	0	0.291767	0.591241	0.114547	0	0.275617	0.155931	0	0.12877	0	0.0141005	0.153086	0.0817888	0.0546278	0.00556678	0	0	0	0.0386004	0	0	0.0770785	0.0360311	1.50291	0	0.117728	0.232428	0
scaffold_6	0.0510622	0.10487	0.00819618	0	0	6.19328	0.190971	0	0.0434807	4.70977	0	0.0159416	0.157899	0	0	0	0	0.0390548	0	0	0.0981902	0.0699134	0.128475	0	0	0.0261458	0.0140974	0	0	0.017171	1.00063	1.01333	0	0.317438	0.0434398	0	0	0	0	0	0.713273	0	0.102124	0.0254082	0.0592994	0	0.0861828	0.0890105	0
scaffold_7	1.78897	0.0558525	2.06632	0	0.109833	0.0847817	0.119684	0.00583933	0	0.0102523	0.0948557	0.231656	0.640543	0.0431486	0.340152	1.47579	0.0948111	0	0	1.58076	0	0.0705623	0.104439	0.156681	0.0949448	0	0.336854	0	0.0275028	0.114469	0	0	0.228715	0.130159	0.0933401	0.065035	0.0462689	0	0	0.113354	0	0	0.099224	0	4.7858	0	0.00329855	0.0442184	0
scaffold_8	0.192506	3.60313	0.0431333	0.178581	5.83824	0.102817	0	0.101973	0.0605742	0.0376948	0	0.104411	0.291384	0.0179566	0.0882358	0	0.0346942	0.0374604	0.0561671	0	0	2.93199	0.122836	0.0384449	0	0	0	0.109802	0.827691	0	0	0	0.0921741	0.0712638	0.0157999	0.0337096	0	0	0	0	0	0.224809	0.0397577	0	0.0983159	0	0.0765617	0.220121	0
scaffold_80	0	0	0	0	0	0	0	0	0	0	0	0	0	0	0	0	0	0	0	0	0	0	0	0	0	0	0	0	0	0	0	0	0	0	0	0	0	0	0	0	0	0	0	0	0	1.78123	0	0	0
scaffold_84	0	0	0	0	0	0	0	0	0	0	0	0	0	0	0	0	0	0	0	0	0	0	0	0	0	0	0	0	0	0	0	0	0	0	0	0	0	0	0	0	0	0	0	0	0	21.0559	0	0	3.84815
scaffold_9	0.160137	0.0887324	0.080021	0.0742134	0	0.0653592	0.0496501	0.0237064	0.0462227	0.117675	0	0.0980626	0.00909221	0	0	0	0.0135193	0.0239444	0	0.0300376	0	0.0113772	0	0.144999	0	0	0	0	0	0	0	0	0.125196	0.174847	0.0304184	0	0	0	0	0.0406531	0	0	0	0	0	0	7.47042	0.0165183	0
scaffold_90	0	0	0	0	0	0	0	0	0	0	0	0	0	0	0	0	0	0	0	0	0	0	0	0	0	0	0	0	0	0	0	0	0	0	0	0	0	0	0	0	0	0	2.63185	0	0	0	0	0	0
scaffold_91	0	0	0	0	0	0	0	0	0	0	0	0	0	0	0	0	0	0	0	0	0	0	0	0	0	0	0	0	0	0	0	0	0	0	0	0	0	0	0	0	0	0	1.82579	0	0	1.42799	0	0	0
scaffold_93	0	0	0	0	0	0	0	0	0	0	0	0	0	0	0	0	0	0	0	0	0	0	0	0	0	0	0	0	0	0	0	0	0	0	0	0	0	0	0	0	0	0	0	0	0	3.78856	0	0	0
scaffold_94	0	0	0	0	0	0	0	0	0	0	0	0	0	0	0	0	0	0	0	0	0	0	0	0	0	0	0	0	0	0	0	0	0	0	0	0	0	0	0	0	0	0	0	0	0	18.5402	0	0	9.54733
scaffold_97	10.3956	0	0	0	0	0	0	0	3.87205	0	0	0	9.68013	7.65993	0	0	0	0	0	0	0	0	3.24074	8.29125	0	0	0	0	0	0	0	0	0	0	0	7.65993	0	0	0	0	0	0	0	0	0	0	0	0	0
scaffold_98	0	0	0	0	0	0	0	0	0	0	0	0	0	0	0	0	0	0	0	0	0	0	0	0	0	0	0	0	0	0	0	0	0	0	0	0	0	0	0	0	0	0	0	0	0	11.437	0	0	0
[truncated: 5 more columns]

## Sheet: Pnod_vs_Mgra_v2
METHOD:
overlapping promer matches between Mgra v2 chromosomes and Pnod scaffolds were combined into single regions
the sum of regions of Pnod corresponding to Mgra were recalculated as a percentage of total length of seq Pnod (%coverage)
%coverage was tested by cumulative binomial function using probability of success = 1/(21*19), number of trials = 100, binom test stat >= 0.99
1/(21*19) was derived from 21 chromosomes of Mgra and PFGE estimated 19 chromosomes of Pnod (this is the chance of two mesosyntenic chromosomes being of common descent)
process repeated for Pnod vs Mgra sequences - if both sequences were > 1000bp in length and either binomial test (Mgra vs Pnod OR Pnod vs Mgra) > 0.99 the sequence pair was predicted to be mesosyntenic
P. nodorum scaffold	M. graminicola v2 chromosome	Length of conserved sequences on Pnod scaffold	Length of conserved sequences on Mgra scaffold	Length of Pnod scaffold	Length of Mgra scaffold	%conserved Pnod scaffold	%conserved Mgra scaffold	Probability of Pnod scaffold mesosyntenic to Mgra scaffold	Probability of Mgra scaffold mesosyntenic to Pnod scaffold	Mesosyntenic = 1
sc1_6	chr_20	182	140	1480485	472105	0.0122933	0.0296544	0.778068	0.778068	0
sc1_6	chr_1	68259	68450	1480485	6088797	4.61058	1.1242	0.999994	0.973563	1
sc1_47	chr_5	2534	2543	142484	2861803	1.77845	0.0888601	0.973563	0.778068	0
sc1_18	chr_13	2251	2236	891369	1185774	0.252533	0.188569	0.778068	0.778068	0
sc1_15	chr_12	968	1043	1005965	1462624	0.096226	0.0713102	0.778068	0.778068	0
sc1_7	chr_13	896	896	1445540	1185774	0.0619838	0.0755625	0.778068	0.778068	0
sc1_36	chr_8	413	419	328239	2443572	0.125823	0.017147	0.778068	0.778068	0
sc1_27	chr_13	1191	1170	476925	1185774	0.249725	0.0986697	0.778068	0.778068	0
sc1_8	chr_2	22648	22760	1399599	3860111	1.61818	0.58962	0.973563	0.778068	0
sc1_31	chr_10	3484	3462	415093	1682575	0.83933	0.205756	0.778068	0.778068	0
sc1_16	chr_13	1498	1583	976000	1185774	0.153484	0.133499	0.778068	0.778068	0
sc1_38	chr_10	1758	1872	312146	1682575	0.563198	0.111258	0.778068	0.778068	0
sc1_8	chr_6	1806	1775	1399599	2674951	0.129037	0.0663564	0.778068	0.778068	0
sc1_40	chr_4	1784	1946	306474	2880011	0.582105	0.0675692	0.778068	0.778068	0
sc1_28	chr_7	1298	1337	471284	2665280	0.275418	0.0501636	0.778068	0.778068	0
sc1_27	chr_1	1918	1906	476925	6088797	0.40216	0.0313034	0.778068	0.778068	0
sc1_22	chr_1	20036	19965	578534	6088797	3.46324	0.327897	0.999872	0.778068	1
sc1_8	chr_7	3063	3067	1399599	2665280	0.218848	0.115072	0.778068	0.778068	0
sc1_40	chr_14	129	247	306474	773098	0.0420917	0.0319494	0.778068	0.778068	0
sc1_13	chr_5	4596	4662	1045363	2861803	0.439656	0.162904	0.778068	0.778068	0
sc1_47	chr_1	681	1076	142484	6088797	0.477948	0.0176718	0.778068	0.778068	0
sc1_41	chr_5	1489	1459	299810	2861803	0.496648	0.0509818	0.778068	0.778068	0
sc1_30	chr_5	3606	3515	429568	2861803	0.839448	0.122825	0.778068	0.778068	0
sc1_5	chr_8	3180	2492	1595170	2443572	0.199352	0.101982	0.778068	0.778068	0
sc1_19	chr_4	47683	47406	830519	2880011	5.74135	1.64604	1	0.973563	1
sc1_16	chr_16	113	113	976000	607044	0.0115779	0.0186148	0.778068	0.778068	0
sc1_3	chr_2	151255	153249	1614665	3860111	9.36758	3.97007	1	0.999872	1
sc1_39	chr_7	926	905	308193	2665280	0.300461	0.0339552	0.778068	0.778068	0
sc1_21	chr_1	2587	2653	716313	6088797	0.361155	0.0435718	0.778068	0.778068	0
sc1_42	chr_1	4762	4859	245939	6088797	1.93625	0.0798023	0.973563	0.778068	0
sc1_6	chr_5	136308	135341	1480485	2861803	9.20698	4.72922	1	0.999994	1
sc1_18	chr_8	118136	117128	891369	2443572	13.2533	4.79331	1	0.999994	1
sc1_18	chr_5	200	230	891369	2861803	0.0224374	0.00803689	0.778068	0.778068	0
sc1_47	chr_12	791	854	142484	1462624	0.55515	0.0583882	0.778068	0.778068	0
sc1_30	chr_13	65	65	429568	1185774	0.0151315	0.00548165	0.778068	0.778068	0
sc1_36	chr_11	4655	4582	328239	1624292	1.41817	0.282092	0.973563	0.778068	0
sc1_3	chr_13	2538	2604	1614665	1185774	0.157184	0.219603	0.778068	0.778068	0
sc1_22	chr_10	1595	1660	578534	1682575	0.275697	0.0986583	0.778068	0.778068	0
sc1_1	chr_4	63907	63483	2531949	2880011	2.52402	2.20426	0.997877	0.997877	1
sc1_37	chr_5	791	839	320110	2861803	0.247103	0.0293172	0.778068	0.778068	0
sc1_31	chr_4	3685	3745	415093	2880011	0.887753	0.130034	0.778068	0.778068	0
sc1_13	chr_2	2921	2986	1045363	3860111	0.279424	0.0773553	0.778068	0.778068	0
sc1_26	chr_7	455	461	483355	2665280	0.0941337	0.0172965	0.778068	0.778068	0
sc1_13	chr_9	125056	124525	1045363	2142475	11.9629	5.8122	1	1	1
sc1_1	chr_11	4151	4011	2531949	1624292	0.163945	0.246938	0.778068	0.778068	0
sc1_30	chr_9	799	820	429568	2142475	0.186001	0.0382735	0.778068	0.778068	0
sc1_40	chr_11	36454	36571	306474	1624292	11.8946	2.2515	1	0.997877	1
sc1_34	chr_2	836	851	371589	3860111	0.22498	0.022046	0.778068	0.778068	0
sc1_2	chr_21	424	415	1644489	409213	0.0257831	0.101414	0.778068	0.778068	0
sc1_10	chr_8	2594	2559	1319089	2443572	0.196651	0.104724	0.778068	0.778068	0
sc1_40	chr_19	201	341	306474	549847	0.0655847	0.0620173	0.778068	0.778068	0
sc1_30	chr_3	2548	2642	429568	3505381	0.593154	0.0753698	0.778068	0.778068	0
sc1_14	chr_12	1343	1373	1021686	1462624	0.131449	0.0938724	0.778068	0.778068	0
sc1_20	chr_11	1011	1025	748259	1624292	0.135114	0.0631044	0.778068	0.778068	0
sc1_17	chr_9	1289	1292	970256	2142475	0.132852	0.0603041	0.778068	0.778068	0
sc1_19	chr_1	57969	58524	830519	6088797	6.97985	0.961175	1	0.778068	1
sc1_6	chr_13	1587	1662	1480485	1185774	0.107195	0.140162	0.778068	0.778068	0
sc1_40	chr_1	1079	1215	306474	6088797	0.352069	0.0199547	0.778068	0.778068	0
sc1_29	chr_8	1709	1706	441516	2443572	0.387075	0.0698158	0.778068	0.778068	0
sc1_13	chr_13	1914	1884	1045363	1185774	0.183094	0.158884	0.778068	0.778068	0
sc1_21	chr_6	1704	1779	716313	2674951	0.237885	0.0665059	0.778068	0.778068	0
sc1_39	chr_9	2018	1966	308193	2142475	0.654785	0.091763	0.778068	0.778068	0
sc1_26	chr_11	368	356	483355	1624292	0.0761345	0.0219172	0.778068	0.778068	0
sc1_7	chr_5	1132	1213	1445540	2861803	0.0783098	0.0423859	0.778068	0.778068	0
sc1_15	chr_2	3919	4043	1005965	3860111	0.389576	0.104738	0.778068	0.778068	0
sc1_16	chr_19	110	110	976000	549847	0.0112705	0.0200056	0.778068	0.778068	0
sc1_41	chr_2	332	537	299810	3860111	0.110737	0.0139115	0.778068	0.778068	0
sc1_38	chr_2	1867	1861	312146	3860111	0.598118	0.048211	0.778068	0.778068	0
sc1_34	chr_10	1496	1505	371589	1682575	0.402595	0.0894462	0.778068	0.778068	0
sc1_29	chr_13	851	827	441516	1185774	0.192745	0.0697435	0.778068	0.778068	0
sc1_34	chr_3	18522	18197	371589	3505381	4.98454	0.519116	0.999994	0.778068	1
sc1_20	chr_12	191	191	748259	1462624	0.0255259	0.0130587	0.778068	0.778068	0
sc1_12	chr_3	96951	96915	1271674	3505381	7.62389	2.76475	1	0.997877	1
sc1_31	chr_2	2034	1962	415093	3860111	0.490011	0.0508276	0.778068	0.778068	0
sc1_18	chr_1	2951	2897	891369	6088797	0.331064	0.0475792	0.778068	0.778068	0
sc1_9	chr_6	535	337	1333432	2674951	0.040122	0.0125984	0.778068	0.778068	0
sc1_25	chr_14	317	314	494812	773098	0.0640647	0.0406158	0.778068	0.778068	0
sc1_22	chr_4	25910	26188	578534	2880011	4.47856	0.909302	0.999994	0.778068	1
sc1_36	chr_6	500	503	328239	2674951	0.152328	0.0188041	0.778068	0.778068	0
sc1_38	chr_13	1406	1431	312146	1185774	0.45043	0.120681	0.778068	0.778068	0
sc1_11	chr_9	974	920	1275933	2142475	0.0763363	0.042941	0.778068	0.778068	0
sc1_16	chr_21	385	409	976000	409213	0.0394467	0.0999479	0.778068	0.778068	0
sc1_24	chr_2	449	496	552433	3860111	0.0812768	0.0128494	0.778068	0.778068	0
sc1_15	chr_5	6108	5905	1005965	2861803	0.607178	0.206338	0.778068	0.778068	0
sc1_28	chr_1	3814	3906	471284	6088797	0.809278	0.0641506	0.778068	0.778068	0
sc1_2	chr_2	109767	109521	1644489	3860111	6.67484	2.83725	1	0.997877	1
sc1_5	chr_11	4859	5112	1595170	1624292	0.304607	0.314722	0.778068	0.778068	0
sc1_33	chr_7	2463	2413	383353	2665280	0.642489	0.0905346	0.778068	0.778068	0
sc1_25	chr_10	236	218	494812	1682575	0.0476949	0.0129563	0.778068	0.778068	0
sc1_8	chr_12	347	347	1399599	1462624	0.0247928	0.0237245	0.778068	0.778068	0
sc1_35	chr_5	617	617	365181	2861803	0.168957	0.0215598	0.778068	0.778068	0
sc1_40	chr_3	201	341	306474	3505381	0.0655847	0.0097279	0.778068	0.778068	0
sc1_12	chr_7	2226	2268	1271674	2665280	0.175045	0.0850942	0.778068	0.778068	0
sc1_24	chr_10	1053	977	552433	1682575	0.190611	0.0580658	0.778068	0.778068	0
sc1_40	chr_21	606	509	306474	409213	0.197733	0.124385	0.778068	0.778068	0
sc1_40	chr_13	201	408	306474	1185774	0.0655847	0.0344079	0.778068	0.778068	0
sc1_17	chr_6	1370	1381	970256	2674951	0.1412	0.0516271	0.778068	0.778068	0
sc1_14	chr_1	1765	1873	1021686	6088797	0.172754	0.0307614	0.778068	0.778068	0
sc1_23	chr_5	50557	51137	571407	2861803	8.84781	1.78688	1	0.973563	1
sc1_32	chr_11	39007	39873	391842	1624292	9.95478	2.45479	1	0.997877	1
sc1_14	chr_6	556	550	1021686	2674951	0.0544199	0.0205611	0.778068	0.778068	0
sc1_35	chr_9	17465	17654	365181	2142475	4.78256	0.824	0.999994	0.778068	1
sc1_10	chr_3	1246	1279	1319089	3505381	0.0944591	0.0364868	0.778068	0.778068	0
sc1_14	chr_5	3116	2993	1021686	2861803	0.304986	0.104584	0.778068	0.778068	0
sc1_1	chr_6	9461	9545	2531949	2674951	0.373665	0.356829	0.778068	0.778068	0
sc1_14	chr_9	2140	2193	1021686	2142475	0.209458	0.102358	0.778068	0.778068	0
sc1_11	chr_11	4519	4534	1275933	1624292	0.354172	0.279137	0.778068	0.778068	0
sc1_4	chr_3	40130	40207	1598912	3505381	2.50983	1.14701	0.997877	0.973563	1
sc1_7	chr_4	3859	3849	1445540	2880011	0.266959	0.133645	0.778068	0.778068	0
sc1_16	chr_2	58248	58063	976000	3860111	5.96803	1.50418	1	0.973563	1
sc1_3	chr_6	1801	2035	1614665	2674951	0.11154	0.0760762	0.778068	0.778068	0
sc1_48	chr_8	17704	17833	140753	2443572	12.5781	0.729792	1	0.778068	1
sc1_11	chr_7	3518	3509	1275933	2665280	0.27572	0.131656	0.778068	0.778068	0
sc1_7	chr_11	4367	4411	1445540	1624292	0.302102	0.271564	0.778068	0.778068	0
sc1_11	chr_4	47006	47191	1275933	2880011	3.68405	1.63857	0.999872	0.973563	1
sc1_49	chr_9	4760	4795	128119	2142475	3.7153	0.223807	0.999872	0.778068	1
sc1_26	chr_4	1262	1217	483355	2880011	0.261092	0.0422568	0.778068	0.778068	0
sc1_34	chr_6	24709	24316	371589	2674951	6.64955	0.909026	1	0.778068	1
sc1_24	chr_11	590	626	552433	1624292	0.1068	0.0385399	0.778068	0.778068	0
sc1_24	chr_5	2055	2127	552433	2861803	0.371991	0.0743238	0.778068	0.778068	0
sc1_20	chr_2	1092	1083	748259	3860111	0.145939	0.0280562	0.778068	0.778068	0
sc1_5	chr_7	212248	210718	1595170	2665280	13.3057	7.90604	1	1	1
sc1_42	chr_13	473	488	245939	1185774	0.192324	0.0411546	0.778068	0.778068	0
sc1_19	chr_5	2583	2589	830519	2861803	0.31101	0.0904674	0.778068	0.778068	0
sc1_6	chr_6	4474	4515	1480485	2674951	0.302198	0.168788	0.778068	0.778068	0
sc1_4	chr_10	3091	2982	1598912	1682575	0.193319	0.177228	0.778068	0.778068	0
sc1_11	chr_1	97406	96608	1275933	6088797	7.6341	1.58665	1	0.973563	1
sc1_40	chr_6	226	361	306474	2674951	0.073742	0.0134956	0.778068	0.778068	0
sc1_5	chr_10	4929	4905	1595170	1682575	0.308995	0.291517	0.778068	0.778068	0
sc1_27	chr_7	443	470	476925	2665280	0.0928867	0.0176342	0.778068	0.778068	0
sc1_31	chr_5	1926	2082	415093	2861803	0.463992	0.0727513	0.778068	0.778068	0
sc1_1	chr_13	86296	86257	2531949	1185774	3.40828	7.27432	0.999872	1	1
sc1_21	chr_7	370	358	716313	2665280	0.0516534	0.013432	0.778068	0.778068	0
sc1_43	chr_1	7691	7561	226755	6088797	3.39177	0.124179	0.999872	0.778068	1
sc1_17	chr_4	1460	1463	970256	2880011	0.150476	0.0507984	0.778068	0.778068	0
sc1_8	chr_8	2150	2172	1399599	2443572	0.153615	0.0888863	0.778068	0.778068	0
sc1_13	chr_1	33944	33939	1045363	6088797	3.2471	0.557401	0.999872	0.778068	1
sc1_20	chr_3	590	590	748259	3505381	0.0788497	0.0168313	0.778068	0.778068	0
sc1_20	chr_18	74	74	748259	573698	0.00988962	0.0128988	0.778068	0.778068	0
sc1_7	chr_10	635	644	1445540	1682575	0.0439282	0.0382747	0.778068	0.778068	0
sc1_1	chr_10	2596	2545	2531949	1682575	0.10253	0.151256	0.778068	0.778068	0
sc1_29	chr_21	239	239	441516	409213	0.0541317	0.0584048	0.778068	0.778068	0
sc1_23	chr_4	19859	19953	571407	2880011	3.47546	0.69281	0.999872	0.778068	1
sc1_13	chr_3	3613	3717	1045363	3505381	0.345622	0.106037	0.778068	0.778068	0
sc1_14	chr_3	4236	4257	1021686	3505381	0.414609	0.121442	0.778068	0.778068	0
sc1_7	chr_8	2014	2103	1445540	2443572	0.139325	0.0860625	0.778068	0.778068	0
sc1_36	chr_3	1154	1175	328239	3505381	0.351573	0.0335199	0.778068	0.778068	0
sc1_8	chr_3	2213	2550	1399599	3505381	0.158117	0.0727453	0.778068	0.778068	0
sc1_47	chr_11	1103	1082	142484	1624292	0.774122	0.0666136	0.778068	0.778068	0
sc1_2	chr_3	4277	4558	1644489	3505381	0.260081	0.130029	0.778068	0.778068	0
sc1_2	chr_14	337	349	1644489	773098	0.0204927	0.045143	0.778068	0.778068	0
sc1_40	chr_5	2156	2117	306474	2861803	0.703485	0.0739743	0.778068	0.778068	0
sc1_1	chr_3	15844	16002	2531949	3505381	0.625763	0.456498	0.778068	0.778068	0
sc1_14	chr_10	1297	1282	1021686	1682575	0.126947	0.0761927	0.778068	0.778068	0
sc1_15	chr_20	212	209	1005965	472105	0.0210743	0.0442698	0.778068	0.778068	0
sc1_15	chr_1	22961	22812	1005965	6088797	2.28248	0.374655	0.997877	0.778068	1
sc1_38	chr_8	25106	24727	312146	2443572	8.04303	1.01192	1	0.973563	1
sc1_25	chr_4	30683	30211	494812	2880011	6.20094	1.04899	1	0.973563	1
sc1_18	chr_4	1585	1740	891369	2880011	0.177816	0.0604164	0.778068	0.778068	0
sc1_4	chr_9	1499	1520	1598912	2142475	0.0937513	0.070946	0.778068	0.778068	0
sc1_21	chr_11	126728	125618	716313	1624292	17.6917	7.73371	1	1	1
sc1_48	chr_1	1254	1252	140753	6088797	0.890922	0.0205624	0.778068	0.778068	0
sc1_16	chr_10	16746	16857	976000	1682575	1.71578	1.00186	0.973563	0.973563	0
sc1_6	chr_17	108	216	1480485	584099	0.00729491	0.03698	0.778068	0.778068	0
sc1_3	chr_11	1468	1899	1614665	1624292	0.0909167	0.116912	0.778068	0.778068	0
sc1_27	chr_4	10728	10771	476925	2880011	2.24941	0.373992	0.997877	0.778068	1
sc1_10	chr_12	1870	1864	1319089	1462624	0.141765	0.127442	0.778068	0.778068	0
sc1_16	chr_6	116	116	976000	2674951	0.0118852	0.00433653	0.778068	0.778068	0
sc1_33	chr_5	7665	7557	383353	2861803	1.99946	0.264064	0.973563	0.778068	0
sc1_6	chr_10	4616	4593	1480485	1682575	0.31179	0.272974	0.778068	0.778068	0
sc1_5	chr_18	120	103	1595170	573698	0.00752271	0.0179537	0.778068	0.778068	0
sc1_47	chr_4	1178	1262	142484	2880011	0.826759	0.0438193	0.778068	0.778068	0
sc1_41	chr_14	535	550	299810	773098	0.178446	0.0711423	0.778068	0.778068	0
sc1_20	chr_1	39920	39985	748259	6088797	5.33505	0.656698	1	0.778068	1
sc1_37	chr_6	2404	2326	320110	2674951	0.750992	0.0869549	0.778068	0.778068	0
sc1_18	chr_9	742	804	891369	2142475	0.0832427	0.0375267	0.778068	0.778068	0
sc1_39	chr_10	275	278	308193	1682575	0.0892298	0.0165223	0.778068	0.778068	0
sc1_35	chr_1	29257	29082	365181	6088797	8.01164	0.477631	1	0.778068	1
sc1_50	chr_1	19836	19895	88068	6088797	22.5235	0.326748	1	0.778068	1
sc1_34	chr_4	5237	5098	371589	2880011	1.40935	0.177013	0.973563	0.778068	0
sc1_1	chr_7	3630	3881	2531949	2665280	0.143368	0.145613	0.778068	0.778068	0
sc1_7	chr_9	1585	1633	1445540	2142475	0.109648	0.0762203	0.778068	0.778068	0
sc1_12	chr_12	1574	1559	1271674	1462624	0.123774	0.106589	0.778068	0.778068	0
sc1_18	chr_7	2425	2146	891369	2665280	0.272053	0.0805169	0.778068	0.778068	0
sc1_3	chr_1	1804	1774	1614665	6088797	0.111726	0.0291355	0.778068	0.778068	0
sc1_25	chr_9	832	799	494812	2142475	0.168145	0.0372933	0.778068	0.778068	0
sc1_24	chr_6	1252	1369	552433	2674951	0.226634	0.0511785	0.778068	0.778068	0
sc1_21	chr_3	2748	2832	716313	3505381	0.383631	0.0807901	0.778068	0.778068	0
sc1_10	chr_7	3478	3475	1319089	2665280	0.263667	0.13038	0.778068	0.778068	0
sc1_37	chr_2	1010	1029	320110	3860111	0.315517	0.0266573	0.778068	0.778068	0
sc1_6	chr_2	4055	4154	1480485	3860111	0.273897	0.107613	0.778068	0.778068	0
sc1_4	chr_4	2492	2674	1598912	2880011	0.155856	0.0928469	0.778068	0.778068	0
sc1_9	chr_2	604	621	1333432	3860111	0.0452966	0.0160876	0.778068	0.778068	0
sc1_23	chr_7	2795	2777	571407	2665280	0.489143	0.104192	0.778068	0.778068	0
sc1_15	chr_6	60015	60619	1005965	2674951	5.96591	2.26617	1	0.997877	1
sc1_2	chr_6	1112	1127	1644489	2674951	0.0676198	0.0421316	0.778068	0.778068	0
sc1_43	chr_2	12585	12559	226755	3860111	5.55004	0.325353	1	0.778068	1
sc1_19	chr_16	191	191	830519	607044	0.0229977	0.0314639	0.778068	0.778068	0
sc1_40	chr_10	207	347	306474	1682575	0.0675424	0.0206232	0.778068	0.778068	0
sc1_38	chr_7	953	884	312146	2665280	0.305306	0.0331672	0.778068	0.778068	0
sc1_11	chr_6	425	401	1275933	2674951	0.033309	0.0149909	0.778068	0.778068	0
sc1_41	chr_3	1004	983	299810	3505381	0.334879	0.0280426	0.778068	0.778068	0
sc1_19	chr_2	3988	3893	830519	3860111	0.480182	0.100852	0.778068	0.778068	0
sc1_2	chr_10	54423	53960	1644489	1682575	3.30942	3.20699	0.999872	0.999872	1
sc1_10	chr_11	272	272	1319089	1624292	0.0206203	0.0167458	0.778068	0.778068	0
sc1_23	chr_13	1819	1841	571407	1185774	0.318337	0.155257	0.778068	0.778068	0
sc1_17	chr_1	68287	68261	970256	6088797	7.03804	1.12109	1	0.973563	1
sc1_40	chr_7	203	320	306474	2665280	0.0662373	0.0120062	0.778068	0.778068	0
sc1_50	chr_4	1163	1178	88068	2880011	1.32057	0.0409026	0.973563	0.778068	0
sc1_26	chr_2	19120	19054	483355	3860111	3.95568	0.493613	0.999872	0.778068	1
sc1_16	chr_15	104	104	976000	639501	0.0106557	0.0162627	0.778068	0.778068	0
sc1_4	chr_11	1929	2022	1598912	1624292	0.120645	0.124485	0.778068	0.778068	0
sc1_11	chr_2	1662	1611	1275933	3860111	0.130258	0.0417346	0.778068	0.778068	0
sc1_8	chr_11	773	770	1399599	1624292	0.0552301	0.0474053	0.778068	0.778068	0
sc1_3	chr_10	23012	23177	1614665	1682575	1.42519	1.37747	0.973563	0.973563	0
sc1_2	chr_11	1037	1035	1644489	1624292	0.0630591	0.0637201	0.778068	0.778068	0
sc1_28	chr_2	749	716	471284	3860111	0.158928	0.0185487	0.778068	0.778068	0
sc1_22	chr_3	158	164	578534	3505381	0.0273104	0.00467852	0.778068	0.778068	0
sc1_89	chr_7	544	1094	2874	2665280	18.9283	0.0410463	1	0.778068	1
sc1_5	chr_6	4701	4614	1595170	2674951	0.294702	0.172489	0.778068	0.778068	0
sc1_12	chr_4	698	611	1271674	2880011	0.0548883	0.0212152	0.778068	0.778068	0
sc1_17	chr_5	589	589	970256	2861803	0.0607056	0.0205814	0.778068	0.778068	0
sc1_27	chr_12	595	631	476925	1462624	0.124758	0.0431416	0.778068	0.778068	0
sc1_20	chr_13	1088	1058	748259	1185774	0.145404	0.0892244	0.778068	0.778068	0
sc1_10	chr_9	76350	76852	1319089	2142475	5.78809	3.58707	1	0.999872	1
sc1_25	chr_6	83	166	494812	2674951	0.016774	0.00620572	0.778068	0.778068	0
sc1_19	chr_6	1314	1362	830519	2674951	0.158214	0.0509168	0.778068	0.778068	0
sc1_13	chr_6	2608	2644	1045363	2674951	0.249483	0.0988429	0.778068	0.778068	0
sc1_33	chr_8	374	344	383353	2443572	0.0975602	0.0140778	0.778068	0.778068	0
sc1_2	chr_19	224	224	1644489	549847	0.0136213	0.0407386	0.778068	0.778068	0
sc1_9	chr_5	5110	5146	1333432	2861803	0.383222	0.179817	0.778068	0.778068	0
sc1_6	chr_3	4101	4113	1480485	3505381	0.277004	0.117334	0.778068	0.778068	0
sc1_39	chr_4	5032	5005	308193	2880011	1.63274	0.173784	0.973563	0.778068	0
sc1_30	chr_12	3152	3046	429568	1462624	0.73376	0.208256	0.778068	0.778068	0
sc1_11	chr_3	1271	1316	1275933	3505381	0.0996134	0.0375423	0.778068	0.778068	0
sc1_23	chr_1	1766	1787	571407	6088797	0.309062	0.029349	0.778068	0.778068	0
sc1_2	chr_7	3878	4463	1644489	2665280	0.235818	0.16745	0.778068	0.778068	0
sc1_20	chr_7	862	1047	748259	2665280	0.115201	0.0392829	0.778068	0.778068	0
sc1_3	chr_8	2948	3135	1614665	2443572	0.182577	0.128296	0.778068	0.778068	0
sc1_41	chr_9	701	719	299810	2142475	0.233815	0.0335593	0.778068	0.778068	0
sc1_14	chr_2	2169	2157	1021686	3860111	0.212296	0.0558792	0.778068	0.778068	0
sc1_26	chr_1	1133	1097	483355	6088797	0.234403	0.0180167	0.778068	0.778068	0
sc1_12	chr_1	1647	1620	1271674	6088797	0.129514	0.0266062	0.778068	0.778068	0
sc1_10	chr_4	3016	2983	1319089	2880011	0.228643	0.103576	0.778068	0.778068	0
sc1_24	chr_12	284	284	552433	1462624	0.0514089	0.0194172	0.778068	0.778068	0
sc1_16	chr_3	9824	9611	976000	3505381	1.00656	0.274178	0.973563	0.778068	0
sc1_23	chr_14	206	206	571407	773098	0.0360514	0.026646	0.778068	0.778068	0
sc1_11	chr_13	1071	1120	1275933	1185774	0.0839386	0.0944531	0.778068	0.778068	0
sc1_30	chr_2	112	216	429568	3860111	0.0260727	0.00559569	0.778068	0.778068	0
sc1_7	chr_14	215	242	1445540	773098	0.0148733	0.0313026	0.778068	0.778068	0
sc1_6	chr_8	1449	1447	1480485	2443572	0.0978733	0.0592166	0.778068	0.778068	0
sc1_44	chr_16	107	98	223268	607044	0.0479245	0.0161438	0.778068	0.778068	0
sc1_31	chr_1	7120	8457	415093	6088797	1.71528	0.138894	0.973563	0.778068	0
sc1_16	chr_20	143	238	976000	472105	0.0146516	0.0504125	0.778068	0.778068	0
sc1_9	chr_12	4179	4218	1333432	1462624	0.313402	0.288386	0.778068	0.778068	0
sc1_66	chr_7	1733	3528	19742	2665280	8.77824	0.132369	1	0.778068	1
sc1_43	chr_6	5285	5486	226755	2674951	2.33071	0.205088	0.997877	0.778068	1
sc1_33	chr_4	8636	9011	383353	2880011	2.25275	0.312881	0.997877	0.778068	1
sc1_16	chr_11	125	125	976000	1624292	0.0128074	0.00769566	0.778068	0.778068	0
sc1_16	chr_14	110	110	976000	773098	0.0112705	0.0142285	0.778068	0.778068	0
sc1_1	chr_18	136	229	2531949	573698	0.00537136	0.0399165	0.778068	0.778068	0
sc1_11	chr_5	46586	46356	1275933	2861803	3.65113	1.61982	0.999872	0.973563	1
sc1_38	chr_1	2981	2994	312146	6088797	0.955002	0.0491723	0.778068	0.778068	0
sc1_9	chr_11	2794	2824	1333432	1624292	0.209534	0.17386	0.778068	0.778068	0
sc1_41	chr_4	330	182	299810	2880011	0.11007	0.00631942	0.778068	0.778068	0
sc1_40	chr_17	170	384	306474	584099	0.0554696	0.0657423	0.778068	0.778068	0
sc1_7	chr_3	890	851	1445540	3505381	0.0615687	0.024277	0.778068	0.778068	0
sc1_17	chr_3	3681	3911	970256	3505381	0.379384	0.111571	0.778068	0.778068	0
sc1_20	chr_4	19928	19888	748259	2880011	2.66325	0.690553	0.997877	0.778068	1
sc1_9	chr_13	1115	1097	1333432	1185774	0.0836188	0.0925134	0.778068	0.778068	0
sc1_27	chr_3	2129	2228	476925	3505381	0.446401	0.0635594	0.778068	0.778068	0
sc1_40	chr_12	142	238	306474	1462624	0.0463335	0.0162721	0.778068	0.778068	0
sc1_15	chr_4	1961	1902	1005965	2880011	0.194937	0.0660414	0.778068	0.778068	0
sc1_7	chr_7	3482	3599	1445540	2665280	0.240879	0.135033	0.778068	0.778068	0
sc1_4	chr_1	7960	7952	1598912	6088797	0.497839	0.130601	0.778068	0.778068	0
sc1_8	chr_4	7895	7599	1399599	2880011	0.56409	0.263853	0.778068	0.778068	0
sc1_41	chr_18	161	253	299810	573698	0.0537007	0.0440999	0.778068	0.778068	0
sc1_14	chr_8	151349	151092	1021686	2443572	14.8137	6.18324	1	1	1
sc1_8	chr_9	4634	4695	1399599	2142475	0.331095	0.219139	0.778068	0.778068	0
sc1_39	chr_11	5896	5867	308193	1624292	1.91309	0.361204	0.973563	0.778068	0
sc1_32	chr_1	98	110	391842	6088797	0.0250101	0.0018066	0.778068	0.778068	0
sc1_4	chr_12	3387	3673	1598912	1462624	0.211832	0.251124	0.778068	0.778068	0
sc1_25	chr_8	938	953	494812	2443572	0.189567	0.0390003	0.778068	0.778068	0
sc1_3	chr_18	62	62	1614665	573698	0.00383981	0.0108071	0.778068	0.778068	0
sc1_41	chr_6	34787	34296	299810	2674951	11.603	1.28212	1	0.973563	1
sc1_21	chr_4	773	770	716313	2880011	0.107914	0.026736	0.778068	0.778068	0
sc1_34	chr_9	2803	2342	371589	2142475	0.754328	0.109313	0.778068	0.778068	0
sc1_40	chr_2	2421	2587	306474	3860111	0.789953	0.0670188	0.778068	0.778068	0
sc1_36	chr_7	1948	1930	328239	2665280	0.59347	0.0724127	0.778068	0.778068	0
sc1_27	chr_6	6099	4571	476925	2674951	1.27882	0.170882	0.973563	0.778068	0
sc1_39	chr_1	32073	31763	308193	6088797	10.4068	0.521663	1	0.778068	1
sc1_30	chr_4	18892	19330	429568	2880011	4.39791	0.671178	0.999994	0.778068	1
sc1_5	chr_3	2327	2396	1595170	3505381	0.145878	0.0683521	0.778068	0.778068	0
sc1_35	chr_7	599	584	365181	2665280	0.164028	0.0219114	0.778068	0.778068	0
sc1_18	chr_3	4676	4796	891369	3505381	0.524586	0.136818	0.778068	0.778068	0
sc1_36	chr_2	1403	1337	328239	3860111	0.427432	0.0346363	0.778068	0.778068	0
sc1_5	chr_13	2235	2218	1595170	1185774	0.14011	0.187051	0.778068	0.778068	0
sc1_4	chr_8	7594	7746	1598912	2443572	0.474948	0.316995	0.778068	0.778068	0
sc1_39	chr_5	6259	6458	308193	2861803	2.03087	0.225662	0.997877	0.778068	1
sc1_30	chr_10	122	122	429568	1682575	0.0284006	0.00725079	0.778068	0.778068	0
sc1_23	chr_3	2206	2299	571407	3505381	0.386065	0.0655849	0.778068	0.778068	0
sc1_24	chr_3	51488	51210	552433	3505381	9.32023	1.4609	1	0.973563	1
sc1_9	chr_8	911	917	1333432	2443572	0.0683199	0.037527	0.778068	0.778068	0
sc1_9	chr_1	83634	83022	1333432	6088797	6.27209	1.36352	1	0.973563	1
sc1_43	chr_11	2923	2889	226755	1624292	1.28906	0.177862	0.973563	0.778068	0
sc1_17	chr_10	7169	7042	970256	1682575	0.738877	0.418525	0.778068	0.778068	0
sc1_2	chr_4	5195	5417	1644489	2880011	0.315904	0.18809	0.778068	0.778068	0
sc1_38	chr_4	473	461	312146	2880011	0.151532	0.0160069	0.778068	0.778068	0
sc1_3	chr_5	2398	2343	1614665	2861803	0.148514	0.0818715	0.778068	0.778068	0
sc1_25	chr_7	1662	1731	494812	2665280	0.335885	0.0649463	0.778068	0.778068	0
sc1_13	chr_7	3884	3808	1045363	2665280	0.371546	0.142874	0.778068	0.778068	0
sc1_40	chr_16	156	274	306474	607044	0.0509015	0.0451368	0.778068	0.778068	0
sc1_47	chr_3	15203	15467	142484	3505381	10.67	0.441236	1	0.778068	1
sc1_14	chr_7	747	744	1021686	2665280	0.0731144	0.0279145	0.778068	0.778068	0
sc1_28	chr_3	71997	71320	471284	3505381	15.2768	2.03459	1	0.997877	1
sc1_50	chr_8	599	620	88068	2443572	0.680156	0.0253727	0.778068	0.778068	0
sc1_1	chr_2	7718	7746	2531949	3860111	0.304824	0.200668	0.778068	0.778068	0
sc1_17	chr_2	50410	50656	970256	3860111	5.19554	1.31229	1	0.973563	1
sc1_2	chr_8	386	389	1644489	2443572	0.0234723	0.0159193	0.778068	0.778068	0
sc1_26	chr_3	1031	1031	483355	3505381	0.213301	0.0294119	0.778068	0.778068	0
sc1_17	chr_8	1019	1061	970256	2443572	0.105024	0.04342	0.778068	0.778068	0
sc1_25	chr_3	4118	4124	494812	3505381	0.832235	0.117648	0.778068	0.778068	0
sc1_36	chr_4	4263	4210	328239	2880011	1.29875	0.14618	0.973563	0.778068	0
sc1_20	chr_10	1853	1790	748259	1682575	0.247642	0.106385	0.778068	0.778068	0
sc1_41	chr_20	154	77	299810	472105	0.0513659	0.0163099	0.778068	0.778068	0
sc1_22	chr_6	3967	4006	578534	2674951	0.685699	0.14976	0.778068	0.778068	0
sc1_23	chr_10	3082	3064	571407	1682575	0.53937	0.182102	0.778068	0.778068	0
sc1_32	chr_8	611	638	391842	2443572	0.15593	0.0261093	0.778068	0.778068	0
sc1_21	chr_9	347	383	716313	2142475	0.0484425	0.0178765	0.778068	0.778068	0
sc1_7	chr_2	2578	2578	1445540	3860111	0.178342	0.0667856	0.778068	0.778068	0
sc1_18	chr_6	194	185	891369	2674951	0.0217643	0.00691601	0.778068	0.778068	0
sc1_37	chr_8	24146	24417	320110	2443572	7.54303	0.999234	1	0.778068	1
sc1_16	chr_9	1895	2085	976000	2142475	0.19416	0.0973174	0.778068	0.778068	0
sc1_20	chr_8	3712	3853	748259	2443572	0.496085	0.157679	0.778068	0.778068	0
sc1_4	chr_5	2965	2920	1598912	2861803	0.185439	0.102034	0.778068	0.778068	0
sc1_49	chr_3	746	830	128119	3505381	0.582271	0.0236779	0.778068	0.778068	0
sc1_41	chr_13	709	754	299810	1185774	0.236483	0.0635872	0.778068	0.778068	0
sc1_30	chr_7	2163	2286	429568	2665280	0.503529	0.0857696	0.778068	0.778068	0
sc1_40	chr_8	1114	1236	306474	2443572	0.363489	0.0505817	0.778068	0.778068	0
sc1_15	chr_11	2411	2405	1005965	1624292	0.23967	0.148065	0.778068	0.778068	0
sc1_30	chr_1	20486	20545	429568	6088797	4.76898	0.337423	0.999994	0.778068	1
sc1_17	chr_13	443	449	970256	1185774	0.0456581	0.0378656	0.778068	0.778068	0
sc1_6	chr_4	52126	51562	1480485	2880011	3.52087	1.79034	0.999872	0.973563	1
sc1_25	chr_12	479	503	494812	1462624	0.0968044	0.0343902	0.778068	0.778068	0
sc1_8	chr_10	100268	99873	1399599	1682575	7.16405	5.93572	1	1	1
sc1_29	chr_9	62826	62538	441516	2142475	14.2296	2.91896	1	0.997877	1
sc1_8	chr_1	56680	58185	1399599	6088797	4.04973	0.955607	0.999994	0.778068	1
sc1_3	chr_9	2506	2620	1614665	2142475	0.155202	0.122288	0.778068	0.778068	0
sc1_1	chr_8	1234	1246	2531949	2443572	0.0487372	0.0509909	0.778068	0.778068	0
sc1_16	chr_5	251	424	976000	2861803	0.0257172	0.0148158	0.778068	0.778068	0
sc1_29	chr_5	1550	1583	441516	2861803	0.351063	0.0553148	0.778068	0.778068	0
sc1_37	chr_1	473	461	320110	6088797	0.147762	0.00757128	0.778068	0.778068	0
sc1_1	chr_9	4135	4106	2531949	2142475	0.163313	0.191648	0.778068	0.778068	0
sc1_42	chr_10	6087	6078	245939	1682575	2.475	0.361232	0.997877	0.778068	1
sc1_14	chr_11	218	308	1021686	1624292	0.0213373	0.0189621	0.778068	0.778068	0
sc1_12	chr_13	1582	1558	1271674	1185774	0.124403	0.131391	0.778068	0.778068	0
sc1_16	chr_18	107	107	976000	573698	0.0109631	0.0186509	0.778068	0.778068	0
sc1_5	chr_5	5338	5463	1595170	2861803	0.334635	0.190894	0.778068	0.778068	0
sc1_12	chr_9	3677	3809	1271674	2142475	0.289146	0.177785	0.778068	0.778068	0
sc1_18	chr_11	2414	2411	891369	1624292	0.270819	0.148434	0.778068	0.778068	0
sc1_6	chr_9	2080	2097	1480485	2142475	0.140495	0.0978775	0.778068	0.778068	0
sc1_33	chr_1	17724	17514	383353	6088797	4.62341	0.287643	0.999994	0.778068	1
sc1_29	chr_1	1959	2085	441516	6088797	0.443699	0.0342432	0.778068	0.778068	0
sc1_37	chr_3	1034	1103	320110	3505381	0.323014	0.0314659	0.778068	0.778068	0
sc1_27	chr_18	125	125	476925	573698	0.0262096	0.0217885	0.778068	0.778068	0
sc1_9	chr_17	349	364	1333432	584099	0.0261731	0.0623182	0.778068	0.778068	0
sc1_26	chr_9	1198	1198	483355	2142475	0.247851	0.0559166	0.778068	0.778068	0
sc1_47	chr_19	197	197	142484	549847	0.138261	0.0358281	0.778068	0.778068	0
sc1_32	chr_13	345	344	391842	1185774	0.0880457	0.0290106	0.778068	0.778068	0
sc1_10	chr_1	159638	159310	1319089	6088797	12.1021	2.61644	1	0.997877	1
sc1_12	chr_10	3147	3171	1271674	1682575	0.247469	0.188461	0.778068	0.778068	0
sc1_33	chr_3	1899	2462	383353	3505381	0.495366	0.0702349	0.778068	0.778068	0
sc1_3	chr_3	51384	51644	1614665	3505381	3.18233	1.47328	0.999872	0.973563	1
sc1_16	chr_17	119	202	976000	584099	0.0121926	0.0345832	0.778068	0.778068	0
sc1_19	chr_14	920	949	830519	773098	0.110774	0.122753	0.778068	0.778068	0
sc1_2	chr_15	275	284	1644489	639501	0.0167225	0.0444096	0.778068	0.778068	0
sc1_3	chr_4	9442	9539	1614665	2880011	0.584765	0.331214	0.778068	0.778068	0
sc1_36	chr_1	29466	29487	328239	6088797	8.977	0.484283	1	0.778068	1
sc1_4	chr_13	2793	2135	1598912	1185774	0.174681	0.180051	0.778068	0.778068	0
sc1_16	chr_4	1226	1285	976000	2880011	0.125615	0.0446179	0.778068	0.778068	0
sc1_4	chr_7	4416	4249	1598912	2665280	0.276188	0.15942	0.778068	0.778068	0
sc1_20	chr_5	15593	15449	748259	2861803	2.0839	0.539835	0.997877	0.778068	1
sc1_28	chr_8	2454	2396	471284	2443572	0.520705	0.0980532	0.778068	0.778068	0
sc1_17	chr_18	143	134	970256	573698	0.0147384	0.0233572	0.778068	0.778068	0
sc1_5	chr_9	851	848	1595170	2142475	0.0533485	0.0395804	0.778068	0.778068	0
sc1_14	chr_13	2794	2723	1021686	1185774	0.27347	0.229639	0.778068	0.778068	0
sc1_30	chr_6	910	1193	429568	2674951	0.211841	0.0445989	0.778068	0.778068	0
sc1_15	chr_3	48418	47945	1005965	3505381	4.81309	1.36775	0.999994	0.973563	1
sc1_40	chr_15	167	175	306474	639501	0.0544908	0.0273651	0.778068	0.778068	0
sc1_16	chr_8	101	101	976000	2443572	0.0103484	0.00413329	0.778068	0.778068	0
sc1_31	chr_7	2011	2158	415093	2665280	0.48447	0.0809671	0.778068	0.778068	0
sc1_15	chr_13	1293	1248	1005965	1185774	0.128533	0.105248	0.778068	0.778068	0
sc1_11	chr_8	203	200	1275933	2443572	0.0159099	0.00818474	0.778068	0.778068	0
sc1_8	chr_5	3234	3211	1399599	2861803	0.231066	0.112202	0.778068	0.778068	0
sc1_40	chr_18	170	306	306474	573698	0.0554696	0.0533382	0.778068	0.778068	0
sc1_39	chr_12	2568	2630	308193	1462624	0.833244	0.179814	0.778068	0.778068	0
sc1_9	chr_7	4234	4256	1333432	2665280	0.317527	0.159683	0.778068	0.778068	0
sc1_25	chr_1	13501	13806	494812	6088797	2.72851	0.226744	0.997877	0.778068	1
sc1_31	chr_13	1392	1398	415093	1185774	0.335347	0.117898	0.778068	0.778068	0
sc1_15	chr_7	2605	2668	1005965	2665280	0.258955	0.100102	0.778068	0.778068	0
sc1_24	chr_9	725	740	552433	2142475	0.131238	0.0345395	0.778068	0.778068	0
sc1_19	chr_3	3796	3788	830519	3505381	0.457064	0.108062	0.778068	0.778068	0
sc1_10	chr_5	1247	1253	1319089	2861803	0.0945349	0.0437836	0.778068	0.778068	0
sc1_2	chr_5	5087	5197	1644489	2861803	0.309336	0.181599	0.778068	0.778068	0
sc1_27	chr_5	54030	53879	476925	2861803	11.3288	1.88269	1	0.973563	1
sc1_2	chr_12	1664	1645	1644489	1462624	0.101186	0.112469	0.778068	0.778068	0
sc1_21	chr_2	3291	3228	716313	3860111	0.459436	0.0836245	0.778068	0.778068	0
sc1_22	chr_5	7328	7631	578534	2861803	1.26665	0.26665	0.973563	0.778068	0
sc1_24	chr_13	1444	1450	552433	1185774	0.261389	0.122283	0.778068	0.778068	0
sc1_22	chr_2	2809	2774	578534	3860111	0.485538	0.0718632	0.778068	0.778068	0
sc1_19	chr_11	449	446	830519	1624292	0.0540626	0.0274581	0.778068	0.778068	0
sc1_42	chr_2	23651	23896	245939	3860111	9.61661	0.61905	1	0.778068	1
sc1_35	chr_3	5440	5442	365181	3505381	1.48967	0.155247	0.973563	0.778068	0
sc1_21	chr_10	1396	1395	716313	1682575	0.194887	0.0829086	0.778068	0.778068	0
sc1_9	chr_10	1446	1479	1333432	1682575	0.108442	0.087901	0.778068	0.778068	0
sc1_9	chr_4	39052	38419	1333432	2880011	2.92868	1.33399	0.997877	0.973563	1
sc1_41	chr_10	131	131	299810	1682575	0.0436943	0.00778569	0.778068	0.778068	0
sc1_12	chr_2	105252	105264	1271674	3860111	8.27665	2.72697	1	0.997877	1
sc1_38	chr_5	1267	1396	312146	2861803	0.4059	0.0487804	0.778068	0.778068	0
sc1_16	chr_12	110	110	976000	1462624	0.0112705	0.00752073	0.778068	0.778068	0
sc1_28	chr_4	1127	1097	471284	2880011	0.239134	0.0380901	0.778068	0.778068	0
sc1_41	chr_7	272	361	299810	2665280	0.0907241	0.0135445	0.778068	0.778068	0
sc1_7	chr_12	159529	157980	1445540	1462624	11.0359	10.8011	1	1	1
sc1_5	chr_2	9285	9292	1595170	3860111	0.58207	0.240718	0.778068	0.778068	0
sc1_34	chr_1	908	851	371589	6088797	0.244356	0.0139765	0.778068	0.778068	0
sc1_13	chr_4	3765	3816	1045363	2880011	0.360162	0.132499	0.778068	0.778068	0
sc1_26	chr_10	37534	37352	483355	1682575	7.76531	2.21993	1	0.997877	1
sc1_21	chr_13	1318	1323	716313	1185774	0.183998	0.111573	0.778068	0.778068	0
sc1_16	chr_1	19785	20332	976000	6088797	2.02715	0.333925	0.997877	0.778068	1
sc1_3	chr_14	230	230	1614665	773098	0.0142444	0.0297504	0.778068	0.778068	0
sc1_13	chr_10	3887	3812	1045363	1682575	0.371833	0.226558	0.778068	0.778068	0
sc1_7	chr_1	6039	6367	1445540	6088797	0.417768	0.104569	0.778068	0.778068	0
sc1_15	chr_8	4754	4660	1005965	2443572	0.472581	0.190704	0.778068	0.778068	0
sc1_2	chr_9	2260	2227	1644489	2142475	0.137429	0.103945	0.778068	0.778068	0
sc1_20	chr_9	6212	6215	748259	2142475	0.830194	0.290085	0.778068	0.778068	0
sc1_14	chr_4	3249	3332	1021686	2880011	0.318004	0.115694	0.778068	0.778068	0
sc1_41	chr_1	1119	1278	299810	6088797	0.373236	0.0209894	0.778068	0.778068	0
sc1_1	chr_1	139411	140037	2531949	6088797	5.50607	2.29991	1	0.997877	1
sc1_9	chr_3	57963	60439	1333432	3505381	4.3469	1.72418	0.999994	0.973563	1
sc1_29	chr_3	925	940	441516	3505381	0.209505	0.0268159	0.778068	0.778068	0
sc1_5	chr_1	8208	7198	1595170	6088797	0.514553	0.118217	0.778068	0.778068	0
sc1_5	chr_4	2466	2520	1595170	2880011	0.154592	0.0874997	0.778068	0.778068	0
sc1_15	chr_10	1198	1126	1005965	1682575	0.11909	0.0669212	0.778068	0.778068	0
sc1_1	chr_14	3195	3156	2531949	773098	0.126187	0.408228	0.778068	0.778068	0
sc1_30	chr_18	106	83	429568	573698	0.024676	0.0144675	0.778068	0.778068	0
sc1_17	chr_12	974	971	970256	1462624	0.100386	0.0663875	0.778068	0.778068	0
sc1_23	chr_11	4064	4099	571407	1624292	0.711227	0.252356	0.778068	0.778068	0
sc1_9	chr_9	1612	1223	1333432	2142475	0.120891	0.0570835	0.778068	0.778068	0
sc1_1	chr_12	3351	3364	2531949	1462624	0.132349	0.229998	0.778068	0.778068	0
sc1_21	chr_5	980	968	716313	2861803	0.136812	0.0338248	0.778068	0.778068	0
sc1_44	chr_7	107	98	223268	2665280	0.0479245	0.00367691	0.778068	0.778068	0
sc1_25	chr_2	5340	5690	494812	3860111	1.0792	0.147405	0.973563	0.778068	0
sc1_18	chr_10	4021	3919	891369	1682575	0.451104	0.232917	0.778068	0.778068	0
sc1_4	chr_2	2930	3913	1598912	3860111	0.18325	0.10137	0.778068	0.778068	0
sc1_2	chr_1	47383	47601	1644489	6088797	2.88132	0.78178	0.997877	0.778068	1
sc1_35	chr_6	782	920	365181	2674951	0.21414	0.0343932	0.778068	0.778068	0
sc1_6	chr_19	406	400	1480485	549847	0.0274234	0.0727475	0.778068	0.778068	0
sc1_36	chr_5	3723	3700	328239	2861803	1.13423	0.129289	0.973563	0.778068	0
sc1_33	chr_2	529	586	383353	3860111	0.137993	0.0151809	0.778068	0.778068	0
sc1_10	chr_2	3469	3415	1319089	3860111	0.262985	0.088469	0.778068	0.778068	0
sc1_3	chr_7	1316	1370	1614665	2665280	0.081503	0.0514017	0.778068	0.778068	0
sc1_10	chr_14	1622	1637	1319089	773098	0.122964	0.211745	0.778068	0.778068	0
sc1_19	chr_10	2381	2207	830519	1682575	0.286688	0.131168	0.778068	0.778068	0
sc1_40	chr_20	201	344	306474	472105	0.0655847	0.0728651	0.778068	0.778068	0
sc1_4	chr_6	227703	226553	1598912	2674951	14.2411	8.46943	1	1	1
sc1_1	chr_5	42217	42083	2531949	2861803	1.66737	1.47051	0.973563	0.973563	0
sc1_18	chr_12	2463	2472	891369	1462624	0.276317	0.169011	0.778068	0.778068	0
sc1_17	chr_7	1935	2120	970256	2665280	0.199432	0.0795414	0.778068	0.778068	0
sc1_34	chr_5	587	641	371589	2861803	0.15797	0.0223985	0.778068	0.778068	0
sc1_13	chr_11	782	794	1045363	1624292	0.0748066	0.0488828	0.778068	0.778068	0
sc1_42	chr_5	1029	1038	245939	2861803	0.418396	0.0362708	0.778068	0.778068	0
sc1_22	chr_9	1905	1882	578534	2142475	0.329281	0.0878423	0.778068	0.778068	0
sc1_40	chr_9	159	263	306474	2142475	0.0518804	0.0122755	0.778068	0.778068	0
sc1_31	chr_3	32080	31799	415093	3505381	7.72839	0.907148	1	0.778068	1
sc1_11	chr_12	1298	1681	1275933	1462624	0.101729	0.11493	0.778068	0.778068	0
sc1_33	chr_10	1084	1078	383353	1682575	0.282768	0.0640685	0.778068	0.778068	0
